# Supplementary material for: World species of the genus Platyscelio Kieffer (Hymenoptera: Platygastridae)
Source: Zookeys. 2010 Jun 30;(50):97–126. doi: 10.3897/zookeys.50.485 (PMC3088017; doi:10.3897/zookeys.50.485)
Supplement: XML Treatment for Platyscelio [file zookeys.50.485-treatment1.xml]

<!DOCTYPE tp:taxon-treatment
  PUBLIC "-//TaxonX//DTD Taxonomic Treatment Publishing DTD v0 20100105//EN" "tax-treatment-NSO.dtd">
<tp:taxon-treatment xmlns:tp="http://www.plazi.org/taxpub"><tp:treatment-meta><mixed-citation publication-type="journal"><person-group><name><surname>Taekul</surname><given-names>Charuwat</given-names></name><name><surname>Johnson</surname><given-names>Norman F.</given-names></name><name><surname>Masner</surname><given-names>Lubomír</given-names></name><name><surname>Polaszek</surname><given-names>Andrew</given-names></name><name><surname>Rajmohana K.</surname><given-names/></name></person-group><article-title>World species of the genus <italic>Platyscelio</italic> Kieffer (Hymenoptera: Platygastridae)</article-title><source>Zookeys</source><day>30</day><month>6</month><year>2010</year><volume>2010</volume><issue>50</issue><fpage>97</fpage><lpage>126</lpage><pub-id pub-id-type="doi">10.3897/zookeys.50.485</pub-id></mixed-citation></tp:treatment-meta><tp:nomenclature><tp:taxon-name>
                    <tp:taxon-name-part taxon-name-part-type="genus">Platyscelio</tp:taxon-name-part>
                    <object-id xmlns:xlink="http://www.w3.org/1999/xlink" xlink:type="simple">urn:lsid:zoobank.org:act:003FB0A7-9A8B-4670-B481-5108C3044595</object-id>
                    <object-id xmlns:xlink="http://www.w3.org/1999/xlink" xlink:type="simple">urn:lsid:biosci.ohio-state.edu:osuc_concepts:543</object-id>
                </tp:taxon-name><tp:taxon-authority>Kieffer</tp:taxon-authority><tp:nomenclature-citation-list><tp:nomenclature-citation><tp:taxon-name>Platyscelio</tp:taxon-name><comment><xref ref-type="bibr" rid="B18">Kieffer 1905</xref>:11 Original description. Type: <tp:taxon-name>Platyscelio pulchricornis</tp:taxon-name> Kieffer, by monotypy. <xref ref-type="bibr" rid="B7">Brues 1908</xref>: 27, 40 (diagnosis, list of species, keyed); <xref ref-type="bibr" rid="B19">Kieffer 1908</xref>: <!--PageBreak-->113 (keyed); <xref ref-type="bibr" rid="B20">Kieffer 1910</xref>: 62, 66 (description, list of species, keyed); <xref ref-type="bibr" rid="B10">Dodd 1913</xref>: 130 (keyed); <xref ref-type="bibr" rid="B21">Kieffer 1913</xref>: 222 (description); <xref ref-type="bibr" rid="B8">Brues 1922</xref>: 21 (diagnosis, figure); <xref ref-type="bibr" rid="B23">Kieffer 1926</xref>: 265, 553 (description, keyed, key to species); <xref ref-type="bibr" rid="B28">Mani 1941</xref>: 29 (catalog of species of India); <xref ref-type="bibr" rid="B34">Muesebeck and Walkley 1956</xref>: 386 (citation of type species); <xref ref-type="bibr" rid="B4">Baltazar 1966</xref>: 186 (catalog of species of the Philippines); <xref ref-type="bibr" rid="B30">Masner 1976</xref>: 10, 55 (description, keyed); <xref ref-type="bibr" rid="B29">Mani and Sharma 1982</xref>: 190 (description); <xref ref-type="bibr" rid="B13">Galloway and Austin 1984</xref>: 9, 75 (diagnosis, keyed); <xref ref-type="bibr" rid="B15">Johnson 1992</xref>: 461 (catalog of world species); <xref ref-type="bibr" rid="B2">Austin and Field 1997</xref>: 34, 68 (structure of ovipositor system, discussion of phylogenetic relationships); <xref ref-type="bibr" rid="B26">Lê 2000</xref>: 31 (keyed); <xref ref-type="bibr" rid="B39">Rajmohana K. 2006</xref>: 117, 128 (description, keyed); <xref ref-type="bibr" rid="B24">Kononova and Kozlov 2008</xref>: 25, 319 (description, keyed).</comment></tp:nomenclature-citation></tp:nomenclature-citation-list></tp:nomenclature><tp:treatment-sec sec-type="Diagnosis"><title>Diagnosis.</title><p><tp:taxon-name>Platyscelio</tp:taxon-name> is distinguished from most other genera of <tp:taxon-name>Scelioninae</tp:taxon-name> sensu <xref ref-type="bibr" rid="B30">Masner (1976)</xref> by the strongly dorsoventrally depressed, flat, and foliaceous body. A small number of other groups, such as Aradophagus Ashmead and Synoditella Muesebeck, are also more or less strongly depressed. <tp:taxon-name>Platyscelio</tp:taxon-name> may be distinguished from them by the absence of a netrion; the mandibles are tridentate, with the middle tooth small; the postmarginal vein is very short or absent, clearly shorter than the stigmal vein; and vein R in the hind wing is complete, extending to the hamuli on the costal margin of the wing.</p></tp:treatment-sec><tp:treatment-sec sec-type="Description"><title>Description.</title><p>Moderate-sized, length 3.0–5.6 mm; head prognathous, flattened anteroposteriorly, mesosoma and metasoma strongly dorsoventrally depressed; body black; macropterous.</p><sec sec-type="Head"><title>Head:</title><p>Head in dorsal view strongly transverse; vertex laterad of posterior ocellus smooth or with few faint striae, between posterior ocelli finely longitudinally striate; hyperoccipital carina present as fine ridge on vertex between compound eyes; occipital carina absent; posterior ocellus distinctly separated from inner orbit of compound eyes, OOL &gt; diameter of ocellus; compound eye large, appearing glabrous; frons without depression, shallowly convex, with median longitudinal sulcus bifurcating dorsally near median ocellus and ventrally near toruli; interantennal process well-developed, narrow; torular triangle present; submedian carina sometimes present; orbital carina sometimes present; lower frons, including cheek, with weak fanlike striae arising from mandibular condyle; shortest distance on frons between eyes less than eye height; inner orbits weakly diverging ventrally; postclypeus strongly projecting above anteclypeus, subtriangular, anteclypeus short, longest medially, lateral corners not produced; malar sulcus present; gena variably expanded, smooth to longitudinally striate or with few faint striae; labrum hidden by clypeus; mandible short, apex tridentate, middle tooth distinctly shortest, teeth arranged transversely; maxillary palpus 2-segmented, all segments cylindrical; labial palpus 1-segmented, very short; antenna 12-merous in both sexes; radicle very broad, inserted into ventral apex of A1, nearly parallel to longitudinal axis of A1, with small lateral spine; A1 almost triangular and expanded outwardly into spine, particularly in female; A2 distinctly shorter than A3; gustatory sensilla on female antenna arranged in longitudinal pairs on apical antennomeres; clava laterally compressed, claval formula A12–A8: 1-2-2-2-1; male antenna with tyloid on A5.</p></sec><!--PageBreak--><sec sec-type="Mesosoma"><title>Mesosoma:</title><p>Mesosoma in dorsal view longer than wide, in lateral view much longer than high; pronotum in dorsal view strongly narrowed laterally, anterolateral corner weakly angulate; transverse pronotal carina absent; vertical epomial carina absent; dorsal epomial carina absent; lateral face of pronotum concave; netrion absent; anterior margin of mesoscutum strongly flexed ventrally to meet pronotum; mesoscutum semicircular in outline, posterolateral corner rounded; parapsidal line variably developed; notaulus variably developed: absent, nearly percurrent or percurrent, mesoscutum sometimes with strong sublateral carina paralleling notaulus; skaphion absent; prespecular sulcus and posterior mesepimeral sulcus present; speculum smooth, rarely longitudinally striate (<tp:taxon-name><tp:taxon-name-part taxon-name-part-type="genus">Platyscelio</tp:taxon-name-part> <tp:taxon-name-part taxon-name-part-type="species">arcuatus</tp:taxon-name-part></tp:taxon-name>) transscutal articulation well developed; mesoscutellum rectangular in outline, truncate posteriorly, sculpture smooth to longitudinally striate; axilla small; posterior scutellar sulcus interrupted medially or complete; metanotum narrow, metascutellum clearly differentiated, size of metascutellum variable; dorsal surface of propodeum variable, weakly setose posteriorly; median propodeal sulcus present; plicae well developed; propodeal projections reduced; sternaulus absent; metapleural pit reduced; metapleural sulcus present dividing metapleuron into dorsal and ventral areas; setation of posterior half of ventral metapleural area variable; legs elongate; posterior surface of hind coxa smooth, glabrous to densely setose; trochantellus present; tibial spur formula 1-1-1; tarsal formula 5-5-5; tarsomeres cylindrical, broadening apically; pretarsal claw simple; apex of fore wing extending to or slightly beyond apex of S5 in female and S6 in male, hyaline or infuscate; R straight, extending slightly beyond basal half of length of wing, without strong, elongate bristles, gradually approaching costal margin apically, contiguous with costal margin for distance clearly exceeding length of r-rs (i.e., marginal vein elongate); r-rs straight; R1 usually absent, reduced, stumplike in some species (<tp:taxon-name><tp:taxon-name-part taxon-name-part-type="genus">Platyscelio</tp:taxon-name-part> <tp:taxon-name-part taxon-name-part-type="species">arcuatus</tp:taxon-name-part></tp:taxon-name> and <tp:taxon-name><tp:taxon-name-part taxon-name-part-type="genus">Platyscelio</tp:taxon-name-part> <tp:taxon-name-part taxon-name-part-type="species">mzantsi</tp:taxon-name-part></tp:taxon-name>) (i.e., postmarginal vein absent); bulla absent; Rs+M (basal vein) weakly to clearly indicated, nebulous; hind wing with R extending from base of wing to hamuli; three hamuli present.</p></sec><sec sec-type="Metasoma"><title>Metasoma:</title><p>Metasoma elongate, parallel-sided, strongly flattened dorsoventrally; female with six visible terga and sterna, male with seven visible terga and sterna; second to fifth segments equal in length, third and fourth widest, subequal to each other in size; submarginal ridge developed, defined by narrow laterotergites to form deep submarginal rim; sublateral carina well developed on tergites, rarely absent (<tp:taxon-name><tp:taxon-name-part taxon-name-part-type="genus">Platyscelio</tp:taxon-name-part> <tp:taxon-name-part taxon-name-part-type="species">striga</tp:taxon-name-part></tp:taxon-name>); no spiracles visible; sculpture on T1–T4 variable; S1 not laterally compressed; felt field absent.</p></sec></tp:treatment-sec><tp:treatment-sec sec-type="Link to distribution map"><title>Link to distribution map. <sup><xref ref-type="fn" rid="FN27">27</xref></sup></title><p>The genus <tp:taxon-name>Platyscelio</tp:taxon-name> is a widespread group throughout the Old World tropics, extending from West Africa to Queensland. Four species have relatively restricted distributions: <tp:taxon-name><tp:taxon-name-part taxon-name-part-type="genus">Platyscelio</tp:taxon-name-part> <tp:taxon-name-part taxon-name-part-type="species">arcuatus</tp:taxon-name-part></tp:taxon-name> and <tp:taxon-name><tp:taxon-name-part taxon-name-part-type="genus">Platyscelio</tp:taxon-name-part> <tp:taxon-name-part taxon-name-part-type="species">striga</tp:taxon-name-part></tp:taxon-name> (Western Australia), <tp:taxon-name><tp:taxon-name-part taxon-name-part-type="genus">Platyscelio</tp:taxon-name-part> <tp:taxon-name-part taxon-name-part-type="species">mysterium</tp:taxon-name-part></tp:taxon-name> (Zimbabwe, Botswana, South Africa), and <tp:taxon-name><tp:taxon-name-part taxon-name-part-type="genus">Platyscelio</tp:taxon-name-part> <tp:taxon-name-part taxon-name-part-type="species">mzantsi</tp:taxon-name-part></tp:taxon-name> (South Africa). Two species are widespread: <tp:taxon-name><tp:taxon-name-part taxon-name-part-type="genus">Platyscelio</tp:taxon-name-part> <tp:taxon-name-part taxon-name-part-type="species">africanus</tp:taxon-name-part></tp:taxon-name> occurs in the Afrotropical realm from Senegal east to Yemen and south to South Africa; and <tp:taxon-name><tp:taxon-name-part taxon-name-part-type="genus">Platyscelio</tp:taxon-name-part> <tp:taxon-name-part taxon-name-part-type="species">pulchricornis</tp:taxon-name-part></tp:taxon-name> is found in India and Southeast Asia east to Papua New Guinea and eastern Australia.</p></tp:treatment-sec><!--PageBreak--><tp:treatment-sec sec-type="Key to species of Platyscelio"><title>Key to species of <tp:taxon-name>Platyscelio</tp:taxon-name></title><table-wrap content-type="key" position="anchor" orientation="portrait"><table><tbody><tr content-type="lead"><td rowspan="1" colspan="1"><target id="Key1">1</target></td><td rowspan="1" colspan="1">Striae within ocellar triangle sparse (fewer than 20); distance between anterior ocellus and posterior ocellar line in frontal view greater than or equal to 0.5× POL (Figs. <xref ref-type="fig" rid="Figs13-18">17</xref>, <xref ref-type="fig" rid="Figs67-72">71</xref>)</td><td rowspan="1" colspan="1"><xref rid="Key2">2</xref></td></tr></tbody><tbody><tr content-type="lead"><td rowspan="1" colspan="1">-</td><td rowspan="1" colspan="1">Striae within ocellar triangle dense (more than 20); distance between anterior ocellus and posterior ocellar line in frontal view less than 0.5× POL (Figs. <xref ref-type="fig" rid="Figs01-06">5</xref>, <xref ref-type="fig" rid="Figs07-12">11</xref>, <xref ref-type="fig" rid="Figs31-36">35</xref>, <xref ref-type="fig" rid="Figs37-42">41</xref>, <xref ref-type="fig" rid="Figs43-48">47</xref>, <xref ref-type="fig" rid="Figs55-60">59</xref>, <xref ref-type="fig" rid="Figs61-66">65</xref>)</td><td rowspan="1" colspan="1"><xref rid="Key3">3</xref></td></tr></tbody><tbody><tr content-type="lead"><td rowspan="1" colspan="1"><target id="Key2">2</target></td><td rowspan="1" colspan="1">Sculpture on T1 longitudinally striate, interstices with coriaceous microsculpture (Fig. <xref ref-type="fig" rid="Figs13-18">18</xref>); postmarginal vein absent (Fig. <xref ref-type="fig" rid="Figs13-18">16</xref>); notaulus with mesal margin arched, lateral margin straight (Fig. <xref ref-type="fig" rid="Figs13-18">15</xref>); legs beyond coxae yellow (Figs. <xref ref-type="fig" rid="Figs13-18">13, 14</xref>); female outer lateral apex of scape sharply pointed (Fig. <xref ref-type="fig" rid="Figs13-18">17</xref>) (Western Australia)</td><td rowspan="1" colspan="1"><tp:taxon-name><tp:taxon-name-part taxon-name-part-type="genus">Platyscelio</tp:taxon-name-part> <tp:taxon-name-part taxon-name-part-type="species">arcuatus</tp:taxon-name-part></tp:taxon-name> Taekul &amp; Johnson, sp. n.</td></tr></tbody><tbody><tr content-type="lead"><td rowspan="1" colspan="1">-</td><td rowspan="1" colspan="1">Sculpture on T1 longitudinally striate throughout (Fig. <xref ref-type="fig" rid="Figs67-72">72</xref>); postmarginal vein present, stumplike (Fig. <xref ref-type="fig" rid="Figs67-72">70</xref>); notaulus with both mesal and lateral margins arched (Fig. <xref ref-type="fig" rid="Figs67-72">69</xref>); legs beyond coxae brown (Figs. <xref ref-type="fig" rid="Figs67-72">67, 68</xref>); female outer lateral apex of scape bluntly rounded (Fig. <xref ref-type="fig" rid="Figs67-72">71</xref>) (South Africa)</td><td rowspan="1" colspan="1"><tp:taxon-name><tp:taxon-name-part taxon-name-part-type="genus">Platyscelio</tp:taxon-name-part> <tp:taxon-name-part taxon-name-part-type="species">mzantsi</tp:taxon-name-part></tp:taxon-name> Taekul &amp; Johnson, sp. n.</td></tr></tbody><tbody><tr content-type="lead"><td rowspan="1" colspan="1"><target id="Key3">3</target></td><td rowspan="1" colspan="1">Frontal sculpture between inner orbit and central keel longitudinally striate, striae either extending through most of length of frons, or with few (4–5) striae restricted to upper half of frons (Figs. <xref ref-type="fig" rid="Figs19-24">23</xref>, <xref ref-type="fig" rid="Figs61-66">65</xref>)</td><td rowspan="1" colspan="1"><xref rid="Key4">4</xref></td></tr></tbody><tbody><tr content-type="lead"><td rowspan="1" colspan="1">-</td><td rowspan="1" colspan="1">Frons between inner orbit and central keel smooth (Figs. <xref ref-type="fig" rid="Figs01-06">5</xref>, <xref ref-type="fig" rid="Figs07-12">11</xref>, <xref ref-type="fig" rid="Figs25-30">29</xref>, <xref ref-type="fig" rid="Figs31-36">35</xref>, <xref ref-type="fig" rid="Figs37-42">41</xref>, <xref ref-type="fig" rid="Figs43-48">47</xref>)</td><td rowspan="1" colspan="1"><xref rid="Key5">5</xref></td></tr></tbody><tbody><tr content-type="lead"><td rowspan="1" colspan="1"><target id="Key4">4</target></td><td rowspan="1" colspan="1">Mesoscutum with one lateral carina; notaulus absent (Fig. <xref ref-type="fig" rid="Figs19-24">21</xref>); sculpture on T1 longitudinally striate laterally, uniformly setigerous punctate medially (Fig. <xref ref-type="fig" rid="Figs19-24">22</xref>) (Botswana, South Africa, Zimbabwe)</td><td rowspan="1" colspan="1"><tp:taxon-name><tp:taxon-name-part taxon-name-part-type="genus">Platyscelio</tp:taxon-name-part> <tp:taxon-name-part taxon-name-part-type="species">mysterium</tp:taxon-name-part></tp:taxon-name> Taekul &amp; Johnson, sp. n.</td></tr></tbody><tbody><tr content-type="lead"><td rowspan="1" colspan="1">-</td><td rowspan="1" colspan="1">Mesoscutum with two lateral carinae; notaulus present (Fig. <xref ref-type="fig" rid="Figs61-66">63</xref>); sculpture on T1 longitudinally striate throughout (Fig. <xref ref-type="fig" rid="Figs61-66">64</xref>) (Western Australia)</td><td rowspan="1" colspan="1"><tp:taxon-name><tp:taxon-name-part taxon-name-part-type="genus">Platyscelio</tp:taxon-name-part> <tp:taxon-name-part taxon-name-part-type="species">striga</tp:taxon-name-part></tp:taxon-name> Taekul &amp; Johnson, sp. n.</td></tr></tbody><tbody><tr content-type="lead"><td rowspan="1" colspan="1"><target id="Key5">5</target></td><td rowspan="1" colspan="1">Posterior scutellar sulcus complete (Figs. <xref ref-type="fig" rid="Figs01-06">3, 6</xref>, <xref ref-type="fig" rid="Figs07-12">9, 12</xref>); margin of propodeum longitudinally striate laterally, rugulose posteriorly (Figs. <xref ref-type="fig" rid="Figs01-06">6</xref>, <xref ref-type="fig" rid="Figs07-12">12</xref>); vertex between inner orbit and posterior ocellus densely striate (Figs. <xref ref-type="fig" rid="Figs01-06">5</xref>, <xref ref-type="fig" rid="Figs07-12">11</xref>) (sub-Saharan Africa, Yemen)</td><td rowspan="1" colspan="1"><tp:taxon-name><tp:taxon-name-part taxon-name-part-type="genus">Platyscelio</tp:taxon-name-part> <tp:taxon-name-part taxon-name-part-type="species">africanus</tp:taxon-name-part></tp:taxon-name> Risbec</td></tr></tbody><tbody><tr content-type="lead"><td rowspan="1" colspan="1">-</td><td rowspan="1" colspan="1">Posterior scutellar sulcus interrupted medially (Figs. <xref ref-type="fig" rid="Figs25-30">27</xref>, <xref ref-type="fig" rid="Figs31-36">33</xref>, <xref ref-type="fig" rid="Figs37-42">39</xref>, <xref ref-type="fig" rid="Figs43-48">45</xref>, <xref ref-type="fig" rid="Figs55-60">57</xref>); margin of propodeum smooth laterally, longitudinally striate to rugulose posteriorly (Figs. <xref ref-type="fig" rid="Figs25-30">27</xref>, <xref ref-type="fig" rid="Figs31-36">33</xref>, <xref ref-type="fig" rid="Figs37-42">40</xref>, <xref ref-type="fig" rid="Figs43-48">48</xref>, <xref ref-type="fig" rid="Figs49-54">53</xref>, <xref ref-type="fig" rid="Figs55-60">57</xref>); vertex between inner orbit and posterior ocellus smooth (Figs. <xref ref-type="fig" rid="Figs25-30">29</xref>, <xref ref-type="fig" rid="Figs31-36">35</xref>, <xref ref-type="fig" rid="Figs37-42">41</xref>, <xref ref-type="fig" rid="Figs43-48">47</xref>, <xref ref-type="fig" rid="Figs49-54">51</xref>, <xref ref-type="fig" rid="Figs55-60">59</xref>) (India east to Guam, Solomon Islands, Vanuatu, eastern Australia)</td><td rowspan="1" colspan="1"><tp:taxon-name><tp:taxon-name-part taxon-name-part-type="genus">Platyscelio</tp:taxon-name-part> <tp:taxon-name-part taxon-name-part-type="species">pulchricornis</tp:taxon-name-part></tp:taxon-name> Kieffer</td></tr></tbody></table></table-wrap></tp:treatment-sec><!--PageBreak--><tp:taxon-treatment><tp:treatment-meta><mixed-citation publication-type="journal"><person-group><name><surname>Taekul</surname><given-names>Charuwat</given-names></name><name><surname>Johnson</surname><given-names>Norman F.</given-names></name><name><surname>Masner</surname><given-names>Lubomír</given-names></name><name><surname>Polaszek</surname><given-names>Andrew</given-names></name><name><surname>Rajmohana K.</surname><given-names/></name></person-group><article-title>World species of the genus <italic>Platyscelio</italic> Kieffer (Hymenoptera: Platygastridae)</article-title><source>Zookeys</source><day>30</day><month>6</month><year>2010</year><volume>2010</volume><issue>50</issue><fpage>97</fpage><lpage>126</lpage><pub-id pub-id-type="doi">10.3897/zookeys.50.485</pub-id></mixed-citation></tp:treatment-meta><tp:nomenclature><tp:taxon-name>
                        <tp:taxon-name-part taxon-name-part-type="genus">Platyscelio</tp:taxon-name-part> 
                        <tp:taxon-name-part taxon-name-part-type="species">africanus</tp:taxon-name-part>
                        <object-id xmlns:xlink="http://www.w3.org/1999/xlink" xlink:type="simple">urn:lsid:zoobank.org:act:0814CE3A-F4CF-434C-98AA-8E882FA2F202</object-id>
                        <object-id xmlns:xlink="http://www.w3.org/1999/xlink" xlink:type="simple">urn:lsid:biosci.ohio-state.edu:osuc_concepts:5089</object-id>
                    </tp:taxon-name><tp:taxon-authority>Risbec</tp:taxon-authority><xref ref-type="fig" rid="Figs01-06"/><xref ref-type="fig" rid="Figs07-12">Figures 1-12</xref><xref ref-type="fn" rid="FN28">Morphbank<sup>28</sup></xref><tp:nomenclature-citation-list><tp:nomenclature-citation><tp:taxon-name><tp:taxon-name-part taxon-name-part-type="genus">Platyscelio</tp:taxon-name-part> <tp:taxon-name-part taxon-name-part-type="species">africanus</tp:taxon-name-part></tp:taxon-name><comment><xref ref-type="bibr" rid="B40">Risbec 1956</xref>: 105 (original description); <xref ref-type="bibr" rid="B30">Masner 1976</xref>: 55 (description).</comment></tp:nomenclature-citation></tp:nomenclature-citation-list></tp:nomenclature><tp:treatment-sec sec-type="Description"><title>Description.</title><sec sec-type="General"><title>General:</title><p>Body length of male: 2.95–4.35 mm (n=20). Body length of female: 3.46–4.28 mm (n=20).</p></sec><sec sec-type="Head"><title>Head:</title><p>Length between anterior ocellus and posterior ocellar line in frontal view: less than 0.5 times POL. Striae within ocellar triangle: dense (greater than 20). Vertex sculpture between inner orbit and posterior ocellus: densely striate. Frontal sculpture between inner orbit and central keel: smooth. Submedial ventral area of head anterior to fossa: smooth, finely longitudinally striate posteriorly. Orbital carina: absent. Sculpture of malar region: smooth, faintly longitudinal striae with limited microsculpture near eye.</p></sec><sec sec-type="Antenna"><title>Antenna:</title><p>Color of female antenna: A1–A7 yellow to light brown, A8–A12 dark brown to black. Female outer lateral apex of scape: sharply pointed. Claval shape: apical margin of A9–A11 concave, closely fitting basal margin of following antennomere. Color of male antenna: yellow to light brown throughout.</p></sec><sec sec-type="Mesosoma"><title>Mesosoma:</title><p>Sculpture on medial lobe of mesoscutum: longitudinally striate with elongate punctures. Setation of medial lobe of mesoscutum: moderately dense, even. Notaulus: present. Notaulus form: mesal and lateral margin arched. Length of notaulus: abbreviated, clearly not reaching anterior margin of mesoscutum. Width of notaulus anteriorly: parallel-sided. Pilosity of notaulus: absent. Number of lateral carinae on mesoscutum: 0. Medial carina of mesoscutum: absent. Parapsidal line: present. Posterior scutellar sulcus: complete. Setation of posterior half of ventral metapleural area: sparse (less than 25 setae). Metascutellum size: wide, metanotum lateral to metascutellum reduced, with 0–3 foveae. Sculpture on ventral metapleural area: longitudinally striate or with few reticulations. Median propodeal sulcus: widened posteriorly. Sculpture of submedian propodeal field: longitudinally striate. Posterolateral margin of propodeum: longitudinally striate laterally, rugulose posteriorly. Color of legs: coxae dark brown to black, otherwise yellow throughout, rarely hind femur dark brown.</p></sec><sec sec-type="Wings"><title>Wings:</title><p>Female Postmarginal vein: absent. Fore wing: hyaline.</p></sec><sec sec-type="Metasoma"><title>Metasoma:</title><p>Sculpture on T1: longitudinally striate with setigerous punctures medially. Sublateral carina on T2–T4: present anteriorly, absent posteriorly. Sculpture on T2–T4: setigerous punctures throughout, longitudinally striate anteriorly.</p><fig id="Figs01-06" orientation="portrait" position="float"><label>Figures 1–6.</label><caption><p><sup><xref ref-type="fn" rid="FN80">80</xref></sup> <tp:taxon-name><tp:taxon-name-part taxon-name-part-type="genus">Platyscelio</tp:taxon-name-part> <tp:taxon-name-part taxon-name-part-type="species">africanus</tp:taxon-name-part></tp:taxon-name> Risbec, female (OSUC 250659). 1 Dorsal habitus 2 Lateral habitus 3 Mesosoma, dorsal view 4 Fore wing marginal vein, dorsal view 5 Head, dorsal view 6 Mesoscutellum, propodeum and T1, dorsal view. Scale bars in millimeters.</p></caption><graphic xmlns:xlink="http://www.w3.org/1999/xlink" xlink:href="ZooKeys-050-097-g001.jpg" position="float" orientation="portrait" xlink:type="simple"/></fig><fig id="Figs07-12" orientation="portrait" position="float"><label>  Figures 7–12.</label><caption><p><sup><xref ref-type="fn" rid="FN81">81</xref></sup> <tp:taxon-name><tp:taxon-name-part taxon-name-part-type="genus">Platyscelio</tp:taxon-name-part> <tp:taxon-name-part taxon-name-part-type="species">africanus</tp:taxon-name-part></tp:taxon-name> Risbec, female (OSUC 207985). 7 Dorsal habitus 8 Lateral habitus 9 Mesosoma, dorsal view 10 Fore wing marginal vein, dorsal view 11 Head, dorsal view 12 Mesoscutellum, propodeum and T1, dorsal view. Scale bars in millimeters.</p></caption><graphic xmlns:xlink="http://www.w3.org/1999/xlink" xlink:href="ZooKeys-050-097-g002.jpg" position="float" orientation="portrait" xlink:type="simple"/></fig></sec></tp:treatment-sec><tp:treatment-sec sec-type="Diagnosis"><title>Diagnosis.</title><p><tp:taxon-name><tp:taxon-name-part taxon-name-part-type="genus">Platyscelio</tp:taxon-name-part> <tp:taxon-name-part taxon-name-part-type="species">africanus</tp:taxon-name-part></tp:taxon-name> is similar to <tp:taxon-name><tp:taxon-name-part taxon-name-part-type="genus">Platyscelio</tp:taxon-name-part> <tp:taxon-name-part taxon-name-part-type="species">pulchricornis</tp:taxon-name-part></tp:taxon-name> in the lack of sculpture on the frons between the inner orbit and the central keel. Itmay be distinguished by the complete posterior scutellar sulcus, and the sculpture on the margin of the propodeum is longitudinally striate laterally and rugulose posteriorly.</p></tp:treatment-sec><tp:treatment-sec sec-type="Link to distribution map"><title>Link to distribution map. <sup><xref ref-type="fn" rid="FN29">29</xref></sup></title></tp:treatment-sec><!--PageBreak--><tp:treatment-sec sec-type="Material examined"><title>Material examined.</title><p>Holotype female: CAMEROON: Garoua (deposited in MNHN). Other material: (78 females, 57 males) BENIN: 14 females, 5 males, CASENT 2137991 (CASC); OSUC 207951-207968 (CNCI). CAMEROON: 17 females, 7 males, BMNH(E)#790211, 848520-848536 (BMNH); CASENT 2137986 (CASC); OSUC 250657-250661 (CNCI). CENTRAL AFRICAN REPUBLIC: 1 female, 1 male, OSUC 176086, 247778 (SAMC). GHANA: 2 males, BMNH(E)#790201, 848510 (BMNH). GUINEA: 1 female, 1 male, OSUC 207895, 250625 (CNCI). GUINEA-BISSAU: 1 female, OSUC 253728 (MZLU). IVORY COAST: 22 females, 13 males, OSUC 207977-207983, 207986-208007 (CNCI); OSUC 58731-58736 (OSUC). KENYA: 2 females, 7 males, OSUC 173854, 207969-207976 (CNCI). MOZAMBIQUE: 3 males, OSUC 207948-207950 (CNCI). NIGERIA: 9 females, 5 males, BMNH(E)#790200 (BMNH); OSUC 250639-250650 (CNCI); OSUC 173856 (OSUC). SIERRA LEONE: 2 females, 5 males, BMNH(E)#790195, 848506 (BMNH); OSUC 253722-253726 (MZLU). SOUTH AFRICA: 2 females, 5 males, OSUC 207938, 207943-207946, 250663 (CNCI); OSUC 253727 (MZLU). TANZANIA: 3 females, 1 male, OSUC 253741-253744 (SAMC). TOGO: 1 female, OSUC 253754 (CNCI). UGANDA: 1 female, 1 male, OSUC 207984-207985 (CNCI). YEMEN: 1 female, 1 male, OSUC 250651-250652 (CNCI). ZIMBABWE: 1 female, BMNH(E)#790209 (BMNH).</p></tp:treatment-sec><tp:treatment-sec sec-type="Comments"><title>Comments.</title><p>This species is widespread in the Afrotropical realm, extending from east Africa to Yemen and south to the north of South Africa. The color of the female antenna is variable: the scape is yellow to light brown, but in some specimens is dark brown to black (OSUC 207985, 207972; <xref ref-type="fig" rid="Figs07-12">Figs 7, 11</xref>). The color variability is also seen on the legs: coxae are dark brown to black, otherwise the legs are yellow throughout in most specimens, but in some the hind femur is dark brown (OSUC 207985, 207954, 207955).</p></tp:treatment-sec></tp:taxon-treatment><!--PageBreak--><tp:taxon-treatment><tp:treatment-meta><mixed-citation publication-type="journal"><person-group><name><surname>Taekul</surname><given-names>Charuwat</given-names></name><name><surname>Johnson</surname><given-names>Norman F.</given-names></name><name><surname>Masner</surname><given-names>Lubomír</given-names></name><name><surname>Polaszek</surname><given-names>Andrew</given-names></name><name><surname>Rajmohana K.</surname><given-names/></name></person-group><article-title>World species of the genus <italic>Platyscelio</italic> Kieffer (Hymenoptera: Platygastridae)</article-title><source>Zookeys</source><day>30</day><month>6</month><year>2010</year><volume>2010</volume><issue>50</issue><fpage>97</fpage><lpage>126</lpage><pub-id pub-id-type="doi">10.3897/zookeys.50.485</pub-id></mixed-citation></tp:treatment-meta><tp:nomenclature><tp:taxon-name>
                        <tp:taxon-name-part taxon-name-part-type="genus">Platyscelio</tp:taxon-name-part> 
                        <tp:taxon-name-part taxon-name-part-type="species">arcuatus</tp:taxon-name-part>
                        <object-id xmlns:xlink="http://www.w3.org/1999/xlink" xlink:type="simple">urn:lsid:zoobank.org:act:E6605CB9-43A7-4B8D-A4C4-89B9049B9677</object-id>
                        <object-id xmlns:xlink="http://www.w3.org/1999/xlink" xlink:type="simple">urn:lsid:biosci.ohio-state.edu:osuc_concepts:242615</object-id>
                    </tp:taxon-name><tp:taxon-authority>Taekul &amp; Johnson</tp:taxon-authority><tp:taxon-status xmlns:xlink="http://www.w3.org/1999/xlink" xlink:type="simple">sp. n.</tp:taxon-status><xref ref-type="fig" rid="Figs13-18">Figures 13–18</xref><xref ref-type="fn" rid="FN30">Morphbank<sup>30</sup></xref></tp:nomenclature><tp:treatment-sec sec-type="Description"><title>Description.</title><sec sec-type="General"><title>General:</title><p>Body length of male: 3.87 mm (n=1). Body length of female: 3.48–3.97 mm (n=3).</p></sec><sec sec-type="Head"><title>Head:</title><p>Length between anterior ocellus and posterior ocellar line in frontal view: greater than or equal to 0.5 times POL. Striae within ocellar triangle: sparse (equal to or less than 20). Vertex sculpture between inner orbit and posterior ocellus: smooth or with few faint striae. Frontal sculpture between inner orbit and central keel: smooth. Submedial ventral area of head anterior to fossa: longitudinally striate throughout. Orbital carina: absent. Sculpture of malar region: longitudinally striate or with few faint striae.</p></sec><sec sec-type="Antenna"><title>Antenna:</title><p>Color of female antenna: dark brown to black throughout. Female outer lateral apex of scape: sharply pointed. Claval shape: apical margin of A9–A11 concave, closely fitting basal margin of following antennomere. Color of male antenna: dark brown to black throughout.</p></sec><sec sec-type="Mesosoma"><title>Mesosoma:</title><p>Sculpture on medial lobe of mesoscutum: longitudinally striate. Setation of medial lobe of mesoscutum: sparse to glabrous. Notaulus: present. Notaulus form: mesal margin arched, lateral margin straight. Length of notaulus: percurrent or nearly so. Width of notaulus anteriorly: narrowed anteriorly. Pilosity of notaulus: present. Number of lateral carinae on mesoscutum: 0. Medial carina of mesoscutum: present. Parapsidal line: present. Posterior scutellar sulcus: interrupted medially or complete. Setation of posterior half of ventral metapleural area: sparse (less than 25 setae). Metascutellum size: narrow, metanotum lateral to metascutellum with 4–6 foveae. Sculpture on ventral metapleural area: longitudinally striate, coriaceous microsculpture within interstices or strongly reticulate rugose with foveolae. Median propodeal sulcus: narrow throughout length. Sculpture of submedian propodeal field: longitudinally striate, in male interstices with coriaceous microsculpture. Posterolateral margin of propodeum: reticulate rugose with foveolae throughout. Color of legs: coxae dark brown to black, otherwise yellow throughout.</p></sec><sec sec-type="Wings"><title>Wings:</title><p>Postmarginal vein: reduced, stumplike. Fore wing: hyaline.</p></sec><sec sec-type="Metasoma"><title>Metasoma:</title><p>Sculpture on T1: longitudinally striate, coriaceous microsculpture within interstices. Sublateral carina on T2–T4: present, percurrent. Sculpture on T2–T4: longitudinally striate with coriaceous microsculpture within interstices.</p><fig id="Figs13-18" orientation="portrait" position="float"><label>  Figures 13–18.</label><caption><p><sup><xref ref-type="fn" rid="FN82">82</xref></sup> <tp:taxon-name><tp:taxon-name-part taxon-name-part-type="genus">Platyscelio</tp:taxon-name-part> <tp:taxon-name-part taxon-name-part-type="species">arcuatus</tp:taxon-name-part></tp:taxon-name>, sp. n., holotype female (OSUC 250635). 13 Dorsal habitus 14 Lateral habitus 15 Mesosoma, dorsal view 16 Mesosoma, lateral view 17 Head, dorsal view 18 Propodeum and T1, dorsal view. Scale bars in millimeters.</p></caption><graphic xmlns:xlink="http://www.w3.org/1999/xlink" xlink:href="ZooKeys-050-097-g003.jpg" position="float" orientation="portrait" xlink:type="simple"/></fig></sec></tp:treatment-sec><tp:treatment-sec sec-type="Diagnosis"><title>Diagnosis.</title><p><tp:taxon-name><tp:taxon-name-part taxon-name-part-type="genus">Platyscelio</tp:taxon-name-part> <tp:taxon-name-part taxon-name-part-type="species">arcuatus</tp:taxon-name-part></tp:taxon-name> may be separated from <tp:taxon-name><tp:taxon-name-part taxon-name-part-type="genus">Platyscelio</tp:taxon-name-part> <tp:taxon-name-part taxon-name-part-type="species">striga</tp:taxon-name-part></tp:taxon-name> (also from Western Australia) by the less densely striate sculpture within the ocellar triangle (20 striae or fewer).</p></tp:treatment-sec><tp:treatment-sec sec-type="Etymology"><title>Etymology.</title><p>The epithet arcuatus, Latin for bent like a bow, refers to the shape of the notaulus.</p></tp:treatment-sec><tp:treatment-sec sec-type="Link to distribution map"><title>Link to distribution map. <sup><xref ref-type="fn" rid="FN31">31</xref></sup></title></tp:treatment-sec><tp:treatment-sec sec-type="Material examined"><title>Material examined.</title><p>Holotype female: AUSTRALIA: Western Australia, Keystone Rd., 3 km W Walpole, 34°59.01'S 116°40.76'E, George, Hawks, Munro, YPT, OSUC <!--PageBreak-->250635 (deposited in ANIC). Paratypes: AUSTRALIA: 3 females, 1 male, OSUC 250633–250636 (CNCI).</p></tp:treatment-sec></tp:taxon-treatment><tp:taxon-treatment><tp:treatment-meta><mixed-citation publication-type="journal"><person-group><name><surname>Taekul</surname><given-names>Charuwat</given-names></name><name><surname>Johnson</surname><given-names>Norman F.</given-names></name><name><surname>Masner</surname><given-names>Lubomír</given-names></name><name><surname>Polaszek</surname><given-names>Andrew</given-names></name><name><surname>Rajmohana K.</surname><given-names/></name></person-group><article-title>World species of the genus <italic>Platyscelio</italic> Kieffer (Hymenoptera: Platygastridae)</article-title><source>Zookeys</source><day>30</day><month>6</month><year>2010</year><volume>2010</volume><issue>50</issue><fpage>97</fpage><lpage>126</lpage><pub-id pub-id-type="doi">10.3897/zookeys.50.485</pub-id></mixed-citation></tp:treatment-meta><tp:nomenclature><tp:taxon-name>
                        <tp:taxon-name-part taxon-name-part-type="genus">Platyscelio</tp:taxon-name-part> 
                        <tp:taxon-name-part taxon-name-part-type="species">mysterium</tp:taxon-name-part>
                        <object-id xmlns:xlink="http://www.w3.org/1999/xlink" xlink:type="simple">urn:lsid:zoobank.org:act:9323A442-6603-4C4E-A1E4-5A48F7A291A4</object-id>
                        <object-id xmlns:xlink="http://www.w3.org/1999/xlink" xlink:type="simple">urn:lsid:biosci.ohio-state.edu:osuc_concepts:242616</object-id>
                    </tp:taxon-name><tp:taxon-authority>Taekul &amp; Johnson</tp:taxon-authority><tp:taxon-status xmlns:xlink="http://www.w3.org/1999/xlink" xlink:type="simple">sp. n.</tp:taxon-status><xref ref-type="fig" rid="Figs19-24">Figures 19–24</xref><xref ref-type="fn" rid="FN32">Morphbank<sup>32</sup></xref></tp:nomenclature><tp:treatment-sec sec-type="Description"><title>Description.</title><sec sec-type="General"><title>General:</title><p>Body length of male: 3.46–4.20 mm (n=7). Body length of female: 3.14–4.24 mm (n=8).</p></sec><sec sec-type="Head"><title>Head:</title><p>Length between anterior ocellus and posterior ocellar line in frontal view: less than 0.5 times POL. Striae within ocellar triangle: dense (greater than 20). Vertex <!--PageBreak-->sculpture between inner orbit and posterior ocellus: densely striate. Frontal sculpture between inner orbit and central keel: longitudinally striate, striae extending through most of length of frons. Submedial ventral area of head anterior to fossa: smooth, finely longitudinally striate posteriorly. Orbital carina: present. Sculpture of malar region: longitudinally striate or with few faint striae.</p></sec><sec sec-type="Antenna"><title>Antenna:</title><p>Color of female antenna: A1–A7 yellow to light brown, A8–A12 dark brown to black. Female outer lateral apex of scape: sharply pointed. Claval shape: apical margin of A9–A11 concave, closely fitting basal margin of following antennomere. Color of male antenna: brown or dark brown to black throughout.</p></sec><sec sec-type="Mesosoma"><title>Mesosoma:</title><p>Sculpture on medial lobe of mesoscutum: longitudinally striate with elongate punctures. Setation of medial lobe of mesoscutum: moderately dense, even. Notaulus: absent. Pilosity of notaulus: absent. Number of lateral carinae on mesoscutum: 1. Medial carina of mesoscutum: absent. Parapsidal line: present. Posterior <!--PageBreak-->scutellar sulcus: complete. Setation of posterior half of ventral metapleural area: sparse (less than 25 setae). Metascutellum size: wide, metanotum lateral to metascutellum reduced, with 0–3 foveae. Sculpture on ventral metapleural area: smooth anteriorly, coarsely foveolate punctate posteriorly. Median propodeal sulcus: narrow throughout length. Sculpture of submedian propodeal field: smooth throughout or with few faint striae. Posterolateral margin of propodeum: smooth laterally, longitudinally striate to rugulose posteriorly. Color of legs: coxae dark brown to black, otherwise variable.</p><fig id="Figs19-24" orientation="portrait" position="float"><label>  Figures 19–24.</label><caption><p><sup><xref ref-type="fn" rid="FN83">83</xref></sup> <tp:taxon-name><tp:taxon-name-part taxon-name-part-type="genus">Platyscelio</tp:taxon-name-part> <tp:taxon-name-part taxon-name-part-type="species">mysterium</tp:taxon-name-part></tp:taxon-name>, sp. n., holotype female (OSUC 171372). 19 Dorsal habitus 20 Lateral habitus 21 Mesosoma, dorsal view 22 Mesosoma, lateral view 23 Head, dorsal view 24 Sublateral carina on T2–T4, dorsal view. Scale bars in millimeters.</p></caption><graphic xmlns:xlink="http://www.w3.org/1999/xlink" xlink:href="ZooKeys-050-097-g004.jpg" position="float" orientation="portrait" xlink:type="simple"/></fig></sec><sec sec-type="Wings"><title>Wings:</title><p>Postmarginal vein: absent. Fore wing: hyaline.</p></sec><sec sec-type="Metasoma"><title>Metasoma:</title><p>Sculpture on T1: longitudinally striate laterally, uniformly setigerous punctate medially. Sublateral carina on T2–T4: present anteriorly, absent posteriorly. Sculpture on T2–T4: setigerous punctures throughout, longitudinally striate anteriorly.</p></sec></tp:treatment-sec><tp:treatment-sec sec-type="Diagnosis"><title>Diagnosis.</title><p><tp:taxon-name><tp:taxon-name-part taxon-name-part-type="genus">Platyscelio</tp:taxon-name-part> <tp:taxon-name-part taxon-name-part-type="species">mysterium</tp:taxon-name-part></tp:taxon-name> is distinguished from other species by the presence of only a single lateral carina on the mesoscutum, the lack of a notaulus, and the presence of orbital carinae on the frons (<xref ref-type="fig" rid="Figs19-24">Figs 21, 23</xref>).</p></tp:treatment-sec><tp:treatment-sec sec-type="Etymology"><title>Etymology.</title><p>The epithet mysterium, Latin for mystery, refers to the interpretation of the mesoscutal carinae.</p></tp:treatment-sec><tp:treatment-sec sec-type="Link to distribution map"><title>Link to distribution map. <sup><xref ref-type="fn" rid="FN33">33</xref></sup></title></tp:treatment-sec><tp:treatment-sec sec-type="Material examined"><title>Material examined.</title><p>Holotype female: BOTSWANA: Serowe, Farmer’s Brigade, 22°22.998'S, 026°43.002'E, May 1989, Malaise trap, P. Forchhammer, OSUC 171372 (deposited in USNM). Paratypes: (11 females, 14 males) BOTSWANA: 6 females, CASENT 2137987-2137990 (CASC); OSUC 250665 (CNCI). SOUTH AFRICA: 3 females, 13 males, BMNH(E)#790187-790189, 790196-790197, 790199, 848507-848509 (BMNH); OSUC 207935-207937, 207939, 207942, 207947 (CNCI); OSUC 230254 (OSUC). ZIMBABWE: 3 females, 1 male, OSUC 250653-250656 (CNCI).</p></tp:treatment-sec><tp:treatment-sec sec-type="Comments"><title>Comments.</title><p>Some specimens show variability in the prominence of the sculpture between inner orbit and central keel on the frons.</p></tp:treatment-sec></tp:taxon-treatment><tp:taxon-treatment><tp:treatment-meta><mixed-citation publication-type="journal"><person-group><name><surname>Taekul</surname><given-names>Charuwat</given-names></name><name><surname>Johnson</surname><given-names>Norman F.</given-names></name><name><surname>Masner</surname><given-names>Lubomír</given-names></name><name><surname>Polaszek</surname><given-names>Andrew</given-names></name><name><surname>Rajmohana K.</surname><given-names/></name></person-group><article-title>World species of the genus <italic>Platyscelio</italic> Kieffer (Hymenoptera: Platygastridae)</article-title><source>Zookeys</source><day>30</day><month>6</month><year>2010</year><volume>2010</volume><issue>50</issue><fpage>97</fpage><lpage>126</lpage><pub-id pub-id-type="doi">10.3897/zookeys.50.485</pub-id></mixed-citation></tp:treatment-meta><tp:nomenclature><tp:taxon-name>
                        <tp:taxon-name-part taxon-name-part-type="genus">Platyscelio</tp:taxon-name-part> 
                        <tp:taxon-name-part taxon-name-part-type="species">pulchricornis</tp:taxon-name-part>
                        <object-id xmlns:xlink="http://www.w3.org/1999/xlink" xlink:type="simple">urn:lsid:zoobank.org:act:7290F370-068F-458B-86BB-22CFEB2C2926</object-id>
                        <object-id xmlns:xlink="http://www.w3.org/1999/xlink" xlink:type="simple">urn:lsid:biosci.ohio-state.edu:osuc_concepts:5091</object-id>
                    </tp:taxon-name><xref ref-type="fig" rid="Figs25-30"/><xref ref-type="fig" rid="Figs31-36"/><xref ref-type="fig" rid="Figs37-42"/><xref ref-type="fig" rid="Figs43-48"/><xref ref-type="fig" rid="Figs49-54"/><xref ref-type="fig" rid="Figs55-60">Figures 25-60</xref><xref ref-type="fn" rid="FN34">Morphbank<sup>34</sup></xref><tp:nomenclature-citation-list><tp:nomenclature-citation><tp:taxon-name><tp:taxon-name-part taxon-name-part-type="genus">Platyscelio</tp:taxon-name-part> <tp:taxon-name-part taxon-name-part-type="species">pulchricornis</tp:taxon-name-part></tp:taxon-name><comment><xref ref-type="bibr" rid="B18">Kieffer 1905</xref>: 13 (original description); <xref ref-type="bibr" rid="B23">Kieffer 1926</xref>: 553 (description, keyed); <xref ref-type="bibr" rid="B5">Bin 1974</xref>: 458 (type information); <xref ref-type="bibr" rid="B24">Kononova and Kozlov 2008</xref>: 319 (description).</comment></tp:nomenclature-citation><tp:nomenclature-citation><tp:taxon-name><tp:taxon-name-part taxon-name-part-type="genus">Platyscelio</tp:taxon-name-part> <tp:taxon-name-part taxon-name-part-type="species">abnormis</tp:taxon-name-part><object-id xmlns:xlink="http://www.w3.org/1999/xlink" xlink:type="simple">urn:lsid:zoobank.org:act:C888AF3D-48CB-4E62-B83A-A2928F25E245</object-id>
						<object-id xmlns:xlink="http://www.w3.org/1999/xlink" xlink:type="simple">urn:lsid:biosci.ohio-state.edu:osuc_concepts:5088</object-id></tp:taxon-name><comment><xref ref-type="bibr" rid="B9">Crawford 1910</xref>: 126 (original description), syn. n.; <xref ref-type="bibr" rid="B23">Kieffer 1926</xref>: 553, 554 (description, keyed); <xref ref-type="bibr" rid="B42">Yasumatsu 1941</xref>: 76 (description, synonymy); <xref ref-type="bibr" rid="B32">Masner and Muesebeck 1968</xref>: 42 (type information); <xref ref-type="bibr" rid="B26">Lê 2000</xref>: 149 (description); <xref ref-type="bibr" rid="B39">Rajmohana K. 2006</xref>: 128 (description).</comment></tp:nomenclature-citation><!--PageBreak--><tp:nomenclature-citation><tp:taxon-name><tp:taxon-name-part taxon-name-part-type="genus">Platyscelio</tp:taxon-name-part> <tp:taxon-name-part taxon-name-part-type="species">dunensis</tp:taxon-name-part><object-id xmlns:xlink="http://www.w3.org/1999/xlink" xlink:type="simple">urn:lsid:zoobank.org:act:0025361F-841C-401E-906D-8514B7B3AA6E</object-id>
							<object-id xmlns:xlink="http://www.w3.org/1999/xlink" xlink:type="simple">urn:lsid:biosci.ohio-state.edu:osuc_concepts:223992</object-id></tp:taxon-name><comment><xref ref-type="bibr" rid="B35">Mukerjee 1993</xref>: 78 (original description), syn. n.</comment></tp:nomenclature-citation><tp:nomenclature-citation><tp:taxon-name><tp:taxon-name-part taxon-name-part-type="genus">Platyscelio</tp:taxon-name-part> <tp:taxon-name-part taxon-name-part-type="species">mirabilis</tp:taxon-name-part><object-id xmlns:xlink="http://www.w3.org/1999/xlink" xlink:type="simple">urn:lsid:zoobank.org:act:0AEB4554-5DAB-4633-8F40-28545ADB2706</object-id>
							<object-id xmlns:xlink="http://www.w3.org/1999/xlink" xlink:type="simple">urn:lsid:biosci.ohio-state.edu:osuc_concepts:5090</object-id></tp:taxon-name><comment><xref ref-type="bibr" rid="B10">Dodd 1913</xref>: 132 (original description), syn. n.; <xref ref-type="bibr" rid="B11">Dodd 1915</xref>: 444 (description); <xref ref-type="bibr" rid="B23">Kieffer 1926</xref>: 553, 554 (description, keyed); <xref ref-type="bibr" rid="B12">Galloway 1976</xref>: 101 (type information); <xref ref-type="bibr" rid="B13">Galloway and Austin 1984</xref>: 75 (description).</comment></tp:nomenclature-citation><tp:nomenclature-citation><tp:taxon-name><tp:taxon-name-part taxon-name-part-type="genus">Platyscelio</tp:taxon-name-part> <tp:taxon-name-part taxon-name-part-type="species">punctatus</tp:taxon-name-part><object-id xmlns:xlink="http://www.w3.org/1999/xlink" xlink:type="simple">urn:lsid:zoobank.org:act:4A1938A0-0371-4D44-885E-4E94C57686C1</object-id>
							<object-id xmlns:xlink="http://www.w3.org/1999/xlink" xlink:type="simple">urn:lsid:biosci.ohio-state.edu:osuc_concepts:5092</object-id></tp:taxon-name><comment><xref ref-type="bibr" rid="B21">Kieffer 1913</xref>: 321 (original description), syn. n.; <xref ref-type="bibr" rid="B23">Kieffer 1926</xref>: 553, 555 (description, keyed); <xref ref-type="bibr" rid="B27">Mani 1936</xref>: 337 (variation); <xref ref-type="bibr" rid="B17">Kelner-Pillault 1958</xref>: 151 (type information, error).</comment></tp:nomenclature-citation><!--PageBreak--><tp:nomenclature-citation><tp:taxon-name><tp:taxon-name-part taxon-name-part-type="genus">Platyscelio</tp:taxon-name-part> <tp:taxon-name-part taxon-name-part-type="species">wilcoxi</tp:taxon-name-part><object-id xmlns:xlink="http://www.w3.org/1999/xlink" xlink:type="simple">urn:lsid:zoobank.org:act:BB0DCE5A-9B6A-42A3-B167-70243F822DDC</object-id> <object-id xmlns:xlink="http://www.w3.org/1999/xlink" xlink:type="simple">urn:lsid:biosci.ohio-state.edu:osuc_concepts:9531</object-id></tp:taxon-name><comment> Fullaway 1913: 283 (original description); <xref ref-type="bibr" rid="B23">Kieffer 1926</xref>: 553, 555 (description, keyed); <xref ref-type="bibr" rid="B42">Yasumatsu 1941</xref>: 76 (junior synonym of <tp:taxon-name><tp:taxon-name-part taxon-name-part-type="genus">Platyscelio</tp:taxon-name-part> <tp:taxon-name-part taxon-name-part-type="species">abnormis</tp:taxon-name-part></tp:taxon-name> Crawford); <xref ref-type="bibr" rid="B32">Masner and Muesebeck 1968</xref>: 42 (type information).</comment></tp:nomenclature-citation></tp:nomenclature-citation-list></tp:nomenclature><tp:treatment-sec sec-type="Description"><title>Description.</title><sec sec-type="General"><title>General:</title><p>Body length of male: 3.24–4.71 mm (n=20). Body length of female: 3.31–5.59 mm (n=20).</p></sec><sec sec-type="Head"><title>Head:</title><p>Length between anterior ocellus and posterior ocellar line in frontal view: less than 0.5 times POL. Striae within ocellar triangle: dense (greater than 20). Vertex sculpture between inner orbit and posterior ocellus: smooth or with few faint striae. Frontal sculpture between inner orbit and central keel: smooth. Submedial ventral area of head anterior to fossa: smooth, finely longitudinally striate posteriorly. <!--PageBreak-->Orbital carina: absent. Sculpture of malar region: smooth, longitudinally striate or with few faint striae. Color of female antenna: dark brown to black throughout, A1–A7 yellow to light brown, A8–A12 dark brown to black, or A1–A7 brown, A8–A12 dark brown to black, in some antennae sequentially darker from scape to apex. Female outer lateral apex of scape: sharply pointed. Claval shape: apical margin of A9–A11 concave, closely fitting basal margin of following antennomere. Color of male antenna: brown.</p></sec><sec sec-type="Mesosoma"><title>Mesosoma:</title><p>Sculpture on medial lobe of mesoscutum: longitudinally striate with elongate punctures. Setation of medial lobe of mesoscutum: moderately dense, even. Notaulus: present. Notaulus form: mesal and lateral margin arched. Length of notaulus: percurrent or nearly so, or abbreviated, clearly not reaching anterior margin of mesoscutum. Width of notaulus anteriorly: parallel-sided. Pilosity of notaulus: absent. Number of lateral carinae on mesoscutum: 0. Medial <!--PageBreak-->carina of mesoscutum: absent. Parapsidal line: present or absent or faint. Posterior scutellar sulcus: interrupted medially. Setation of posterior half of ventral metapleural area: dense (more than 25 setae). Metascutellum size: wide, metanotum lateral to metascutellum reduced, with 0–3 foveae. Sculpture on ventral metapleural area: smooth to faintly longitudinally striate, or longitudinally striate or with few reticulations. Median propodeal sulcus: narrow throughout length, widened posteriorly. Sculpture of submedian propodeal field: smooth throughout or with few faint striae or longitudinally striate. Posterolateral margin of propodeum: smooth laterally, longitudinally striate to rugulose posteriorly. Color of legs: coxae dark brown to black, otherwise brown, or coxae dark brown to black, otherwise yellow throughout.</p></sec><sec sec-type="Wings;"><title>Wings;</title><p>Postmarginal vein: absent. Fore wing: hyaline, infuscate.</p></sec><!--PageBreak--><sec sec-type="Metasoma"><title>Metasoma:</title><p>Sculpture on T1: longitudinally striate laterally, uniformly setigerous punctate medially. Sublateral carina on T2–T4: present, percurrent. Sculpture on T2–T4: uniformly setigerous punctate.</p><fig id="Figs25-30" orientation="portrait" position="float"><label>  Figures 25–30.</label><caption><p><sup><xref ref-type="fn" rid="FN84">84</xref></sup> <tp:taxon-name><tp:taxon-name-part taxon-name-part-type="genus">Platyscelio</tp:taxon-name-part> <tp:taxon-name-part taxon-name-part-type="species">pulchricornis</tp:taxon-name-part></tp:taxon-name> Kieffer, holotype female (MCSN 0004). 25 Dorsal habitus 26 Lateral habitus 27 Head and mesosoma, dorsal view 28 Head and mesosoma, lateral view 29 Head, dorsal view 30 Metasoma, dorsal view. Scale bars in millimeters.</p></caption><graphic xmlns:xlink="http://www.w3.org/1999/xlink" xlink:href="ZooKeys-050-097-g005.jpg" position="float" orientation="portrait" xlink:type="simple"/></fig><fig id="Figs31-36" orientation="portrait" position="float"><label>  Figures 31–36.</label><caption><p><sup><xref ref-type="fn" rid="FN85">85</xref></sup> <tp:taxon-name><tp:taxon-name-part taxon-name-part-type="genus">Platyscelio</tp:taxon-name-part> <tp:taxon-name-part taxon-name-part-type="species">pulchricornis</tp:taxon-name-part></tp:taxon-name> Kieffer, female (OSUC 207837). 31 Dorsal habitus 32 Lateral habitus 33 Mesosoma, dorsal view 34 Head and mesosoma, lateral view 35 Head, dorsal view 36 Fore and hind wing, lateral view. Scale bars in millimeters.</p></caption><graphic xmlns:xlink="http://www.w3.org/1999/xlink" xlink:href="ZooKeys-050-097-g006.jpg" position="float" orientation="portrait" xlink:type="simple"/></fig><fig id="Figs37-42" orientation="portrait" position="float"><label>  Figures 37–42.</label><caption><p><sup><xref ref-type="fn" rid="FN86">86</xref></sup> <tp:taxon-name><tp:taxon-name-part taxon-name-part-type="genus">Platyscelio</tp:taxon-name-part> <tp:taxon-name-part taxon-name-part-type="species">pulchricornis</tp:taxon-name-part></tp:taxon-name> Kieffer, female (OSUC 250628). 37 Dorsal habitus 38 Lateral habitus 39 Mesosoma, dorsal view 40 Propodeum and T1, dorsal view 41 Head, dorsal view 42 Fore wing, dorsal view. Scale bars in millimeters.</p></caption><graphic xmlns:xlink="http://www.w3.org/1999/xlink" xlink:href="ZooKeys-050-097-g007.jpg" position="float" orientation="portrait" xlink:type="simple"/></fig><fig id="Figs43-48" orientation="portrait" position="float"><label>  Figures 43–48.</label><caption><p><sup><xref ref-type="fn" rid="FN87">87</xref></sup> <tp:taxon-name><tp:taxon-name-part taxon-name-part-type="genus">Platyscelio</tp:taxon-name-part> <tp:taxon-name-part taxon-name-part-type="species">abnormis</tp:taxon-name-part></tp:taxon-name> Crawford, holotype male (USNM Type No. 12895). 43 Dorsal habitus 44 Lateral habitus 45 Head and mesosoma, dorsal view 46 Head and mesosoma, lateral view 47 Head, dorsal view 48 Mesoscutellum and propodeum, dorsal view. Scale bars in millimeters.</p></caption><graphic xmlns:xlink="http://www.w3.org/1999/xlink" xlink:href="ZooKeys-050-097-g008.jpg" position="float" orientation="portrait" xlink:type="simple"/></fig><fig id="Figs49-54" orientation="portrait" position="float"><label>  Figures 49–54.</label><caption><p><sup><xref ref-type="fn" rid="FN88">88</xref></sup> 49–52 <tp:taxon-name><tp:taxon-name-part taxon-name-part-type="genus">Platyscelio</tp:taxon-name-part> <tp:taxon-name-part taxon-name-part-type="species">dunensis</tp:taxon-name-part></tp:taxon-name> Mukerjee, holotype male (NZSI 0001). 49 Mesosoma and propodeum, dorsal view 50 Metasoma, dorsal view 51 Head, dorsal view 52 T1 and T2, dorsal view. 53–54 <tp:taxon-name><tp:taxon-name-part taxon-name-part-type="genus">Platyscelio</tp:taxon-name-part> <tp:taxon-name-part taxon-name-part-type="species">punctatus</tp:taxon-name-part></tp:taxon-name> Kieffer<sup><xref ref-type="fn" rid="FN89">89</xref></sup>, syntype male (OSUC 207855). 53 Mesosoma, dorsal view 54 T1 and T2, dorsal view. Scale bars in millimeters.</p></caption><graphic xmlns:xlink="http://www.w3.org/1999/xlink" xlink:href="ZooKeys-050-097-g009.jpg" position="float" orientation="portrait" xlink:type="simple"/></fig><fig id="Figs55-60" orientation="portrait" position="float"><label>  Figures 55–60.</label><caption><p><sup><xref ref-type="fn" rid="FN90">90</xref></sup> <tp:taxon-name><tp:taxon-name-part taxon-name-part-type="genus">Platyscelio</tp:taxon-name-part> <tp:taxon-name-part taxon-name-part-type="species">wilcoxi</tp:taxon-name-part></tp:taxon-name> Fullaway, holotype female (USNM Type No. 26186). 55 Dorsal habitus 56 Lateral habitus 57 Propodeum and T1, dorsal view 58 Head and mesosoma, lateral view 59 Head, dorsal view 60 Metasoma, dorsal view. Scale bars in millimeters.</p></caption><graphic xmlns:xlink="http://www.w3.org/1999/xlink" xlink:href="ZooKeys-050-097-g010.jpg" position="float" orientation="portrait" xlink:type="simple"/></fig></sec></tp:treatment-sec><tp:treatment-sec sec-type="Diagnosis"><title>Diagnosis.</title><p><tp:taxon-name><tp:taxon-name-part taxon-name-part-type="genus">Platyscelio</tp:taxon-name-part> <tp:taxon-name-part taxon-name-part-type="species">pulchricornis</tp:taxon-name-part></tp:taxon-name> can be separated from <tp:taxon-name><tp:taxon-name-part taxon-name-part-type="genus">Platyscelio</tp:taxon-name-part> <tp:taxon-name-part taxon-name-part-type="species">africanus</tp:taxon-name-part></tp:taxon-name> by the medial absence of the posterior scutellar sulcus and the smoothness of submarginal propodeal field (Figs <xref ref-type="fig" rid="Figs31-36">33</xref>, <xref ref-type="fig" rid="Figs37-42">39</xref>, <xref ref-type="fig" rid="Figs43-48">45, 48</xref>).</p></tp:treatment-sec><tp:treatment-sec sec-type="Link to distribution map"><title>Link to distribution map. <sup><xref ref-type="fn" rid="FN35">35</xref></sup></title></tp:treatment-sec><tp:treatment-sec sec-type="Material examined"><title>Material examined.</title><p>Holotype female, <tp:taxon-name><tp:taxon-name-part taxon-name-part-type="genus">Platyscelio</tp:taxon-name-part> <tp:taxon-name-part taxon-name-part-type="species">pulchricornis</tp:taxon-name-part></tp:taxon-name>: PAPUA NEW GUINEA: Madang Prov., Dilo, VI.1890–VII.1890, none specified, Loria, MCSN 0004 (deposited in MCSN). Holotype male, <tp:taxon-name><tp:taxon-name-part taxon-name-part-type="genus">Platyscelio</tp:taxon-name-part> <tp:taxon-name-part taxon-name-part-type="species">abnormis</tp:taxon-name-part></tp:taxon-name>:PHILIPPINES: R.E. Brown, (deposited in USNM Cat. No. 12895). Holotype male, <tp:taxon-name><tp:taxon-name-part taxon-name-part-type="genus">Platyscelio</tp:taxon-name-part> <tp:taxon-name-part taxon-name-part-type="species">dunensis</tp:taxon-name-part></tp:taxon-name>: INDIA: Uttarakhand, Rishiskesh, 24.VI.1991, Mukerjee &amp; party (deposited in <!--PageBreak-->NZSI). Holotypefemale, <tp:taxon-name><tp:taxon-name-part taxon-name-part-type="genus">Platyscelio</tp:taxon-name-part> <tp:taxon-name-part taxon-name-part-type="species">mirabilis</tp:taxon-name-part></tp:taxon-name>: AUSTRALIA: Queensland, Nelson, 16.II.1912, sweeping open forest (deposited in SAMA). Syntype male, <tp:taxon-name><tp:taxon-name-part taxon-name-part-type="genus">Platyscelio</tp:taxon-name-part> <tp:taxon-name-part taxon-name-part-type="species">punctatus</tp:taxon-name-part></tp:taxon-name>: PHILIPPINES: Los Baños (deposited in USNM). Holotype male, <tp:taxon-name><tp:taxon-name-part taxon-name-part-type="genus">Platyscelio</tp:taxon-name-part> <tp:taxon-name-part taxon-name-part-type="species">wilcoxi</tp:taxon-name-part></tp:taxon-name>: GUAM: USNM No. 26186 (deposited in USNM).</p><p>Other material: (121 females, 71 males, 6 unknowns) AUSTRALIA: 1 female, 4 males, BMNH(E)#790202-790203, 790208 (BMNH); OSUC 250637 (CNCI); OSUC 141949 (OSUC). BANGLADESH: 1 female, OSUC 173855 (CNCI). CHINA: 2 females, 4 males, BMNH(E)#848537-848540 (BMNH); OSUC 321841-321842 (CNCI). GUAM: 3 females, 1 male, 3 unknowns, OSUC 250638 (CNCI); OSUC 207850-207852, 207856-207858 (USNM). INDIA: 7 females, 2 males, BMNH(E)#790185, 790206-790207, 848518-848519 (BMNH); OSUC 230648 (OSUC); OSUC 207838-207840 (USNM). INDONESIA: 13 females, 9 males, BMNH(E)#790210 (BMNH); OSUC 207859-207874, 207876, 207893-207894, <!--PageBreak-->207896 (CNCI); OSUC 204851 (UCDC). JAPAN: 1 female, OSUC 173082 (UASK). MALAYSIA: 9 females, 5 males, BMNH(E)#790193, 790204 (BMNH); OSUC 207877-207883, 207885-207887, 207892 (CNCI); OSUC 207884 (SCAU). PAPUA NEW GUINEA: 24 females, 21 males, BMNH(E)#790205, 848511-848517 (BMNH); CASENT 2137992-2138022 (CASC); OSUC 207897, 250626-250628 (CNCI); OSUC 160037-160038 (EMEC). PHILIPPINES: 3 females, 7 males, BMNH(E)#790184 (BMNH); OSUC 207875 (CNCI); OSUC 207842-207849 (USNM). SOLOMON ISLANDS: 1 female, BMNH(E)#848543 (BMNH). TAIWAN: 18 females, 11 males, OSUC 173803-173831 (TARI). THAILAND: 36 females, 2 males, 2 unknowns, BMNH(E)#790190, 790192, 790194, 848502-848505, 848541-848542 (BMNH); OSUC 207888-207890 (CNCI); OSUC 207837, 215797, 253701-253721, 253760-253762, 253764 (OSUC); OSUC 207891 (SCAU). VANUATU: 2 males, 1 unknown, BMNH(E)#790183, 790186, 790198 (BMNH). VIETNAM: 2 females, 3 males, OSUC 277708-277709 (RMNH); OSUC 184378-184380 (ZMAS).</p></tp:treatment-sec><tp:treatment-sec sec-type="Comments"><title>Comments.</title><p>Some specimens show variability in antenna and leg color. Because of the uniformity of the principal characters – notaulus form and length, interrupted posterior scutellar sulcus, and the propodeal sculpture – we consider these specimens to be conspecific with <tp:taxon-name><tp:taxon-name-part taxon-name-part-type="genus">Platyscelio</tp:taxon-name-part> <tp:taxon-name-part taxon-name-part-type="species">pulchricornis</tp:taxon-name-part></tp:taxon-name>.</p></tp:treatment-sec></tp:taxon-treatment><tp:taxon-treatment><tp:treatment-meta><mixed-citation publication-type="journal"><person-group><name><surname>Taekul</surname><given-names>Charuwat</given-names></name><name><surname>Johnson</surname><given-names>Norman F.</given-names></name><name><surname>Masner</surname><given-names>Lubomír</given-names></name><name><surname>Polaszek</surname><given-names>Andrew</given-names></name><name><surname>Rajmohana K.</surname><given-names/></name></person-group><article-title>World species of the genus <italic>Platyscelio</italic> Kieffer (Hymenoptera: Platygastridae)</article-title><source>Zookeys</source><day>30</day><month>6</month><year>2010</year><volume>2010</volume><issue>50</issue><fpage>97</fpage><lpage>126</lpage><pub-id pub-id-type="doi">10.3897/zookeys.50.485</pub-id></mixed-citation></tp:treatment-meta><tp:nomenclature><tp:taxon-name>
                        <tp:taxon-name-part taxon-name-part-type="genus">Platyscelio</tp:taxon-name-part> 
                        <tp:taxon-name-part taxon-name-part-type="species">striga</tp:taxon-name-part>
                        <object-id xmlns:xlink="http://www.w3.org/1999/xlink" xlink:type="simple">urn:lsid:zoobank.org:act:A1051E41-5E69-4792-8C30-7B2F928E56A8</object-id>
                        <object-id xmlns:xlink="http://www.w3.org/1999/xlink" xlink:type="simple">urn:lsid:biosci.ohio-state.edu:osuc_concepts:242614</object-id>
                    </tp:taxon-name><tp:taxon-authority>Taekul &amp; Johnson</tp:taxon-authority><tp:taxon-status xmlns:xlink="http://www.w3.org/1999/xlink" xlink:type="simple">sp. n.</tp:taxon-status><xref ref-type="fig" rid="Figs61-66">Figures 61–66</xref><xref ref-type="fn" rid="FN36">Morphbank<sup>36</sup></xref></tp:nomenclature><tp:treatment-sec sec-type="Description"><title>Description</title><sec sec-type="General"><title>General:</title><p>Body length of male: 3.05–3.22 mm (n=2). Body length of female: 2.89–3.40 mm (n=2).</p></sec><sec sec-type="Head"><title>Head:</title><p>Length between anterior ocellus and posterior ocellar line in frontal view: less than 0.5 times POL. Striae within ocellar triangle: dense (greater than 20). Vertex sculpture between inner orbit and posterior ocellus: smooth or with few faint striae. Frontal sculpture between inner orbit and central keel: with few (4–5) striae, striae limited to upper half of frons. Submedial ventral area of head anterior to fossa: longitudinally striate throughout. Orbital carina: absent. Sculpture of malar region: longitudinally striate or with few faint striae.</p></sec><sec sec-type="Antenna"><title>Antenna:</title><p>Color of female antenna: A1–A7 brown, A8–A12 dark brown to black, in some antennae sequentially darker from scape to apex. Female outer lateral apex of scape: sharply pointed. Claval shape: apical margin of A9–A11 straight, antennomeres distinctly separated. Color of male antenna: dark brown to black throughout.</p></sec><sec sec-type="Mesosoma"><title>Mesosoma:</title><p>Sculpture on medial lobe of mesoscutum: longitudinally striate. Setation of medial lobe of mesoscutum: sparse to glabrous. Notaulus: present. Notaulus form: mesal margin arched, lateral margin straight. Length of notaulus: abbreviated, clearly not reaching anterior margin of mesoscutum. Width of notaulus anteriorly: narrowed <!--PageBreak-->anteriorly. Pilosity of notaulus: absent. Number of lateral carinae on mesoscutum: 2. Medial carina of mesoscutum: absent. Parapsidal line: absent or faint. Posterior scutellar sulcus: complete. Setation of posterior half of ventral metapleural area: sparse (less than 25 setae). Metascutellum size: wide, metanotum lateral to metascutellum reduced, with 0–3 foveae. Sculpture on ventral metapleural area: strongly reticulate rugose with foveolae. Median propodeal sulcus: narrow throughout length. Sculpture of submedian propodeal field: smooth throughout or with few faint striae. Posterolateral margin of propodeum: longitudinally striate laterally, rugulose posteriorly. Color of legs: coxae dark brown to black, otherwise yellow in female and brown in male.</p><fig id="Figs61-66" orientation="portrait" position="float"><label>Figures 61–66.</label><caption><p><sup><xref ref-type="fn" rid="FN91">91</xref></sup> <tp:taxon-name><tp:taxon-name-part taxon-name-part-type="genus">Platyscelio</tp:taxon-name-part> <tp:taxon-name-part taxon-name-part-type="species">striga</tp:taxon-name-part></tp:taxon-name>, sp. n., holotype female (OSUC 250630). 61 Dorsal habitus 62 Lateral habitus 63 Mesosoma, dorsal view 64 Propodeum and T1, dorsal view 65 Head, dorsal view 66 Antennae, dorsal view. Scale bars in millimeters.</p></caption><graphic xmlns:xlink="http://www.w3.org/1999/xlink" xlink:href="ZooKeys-050-097-g011.jpg" position="float" orientation="portrait" xlink:type="simple"/></fig></sec><sec sec-type="Wings"><title>Wings:</title><p>Postmarginal vein: absent. Fore wing: hyaline.</p></sec><sec sec-type="Metasoma"><title>Metasoma:</title><p>Sculpture on T1: longitudinally striate throughout. Sublateral carina on T2–T4: absent. Sculpture on T2–T4: longitudinally striate throughout, uniformly setigerous punctate within interstices on T3–T4.</p></sec></tp:treatment-sec><!--PageBreak--><tp:treatment-sec sec-type="Diagnosis"><title>Diagnosis.</title><p><tp:taxon-name><tp:taxon-name-part taxon-name-part-type="genus">Platyscelio</tp:taxon-name-part> <tp:taxon-name-part taxon-name-part-type="species">striga</tp:taxon-name-part></tp:taxon-name> is unique in the genus in having two lateral carinae on the mesoscutum (<xref ref-type="fig" rid="Figs61-66">Fig. 63</xref>), and no sublateral carinae on T2–T4 (<xref ref-type="fig" rid="Figs61-66">Figs 61, 64</xref>).</p></tp:treatment-sec><tp:treatment-sec sec-type="Etymology"><title>Etymology.</title><p>The epithet striga, Latin for swath, refers to the distinct striae of the frons.</p></tp:treatment-sec><tp:treatment-sec sec-type="Link to distribution map"><title>Link to distribution map. <sup><xref ref-type="fn" rid="FN37">37</xref></sup></title></tp:treatment-sec><tp:treatment-sec sec-type="Material examined"><title>Material examined.</title><p>Holotype female: AUSTRALIA: Western Australia, Cape Arid N.P., 33°31.134'S, 123°26.052'E (WDPA-UN), 30.XII–3.I.1987, Malaise trap, J.S. Noyes, OSUC 250630 (deposited in ANIC). Paratypes: AUSTRALIA: 1 female, 2 males, OSUC 250629, 250631, 250632 (CNCI).</p></tp:treatment-sec></tp:taxon-treatment><tp:taxon-treatment><tp:treatment-meta><mixed-citation publication-type="journal"><person-group><name><surname>Taekul</surname><given-names>Charuwat</given-names></name><name><surname>Johnson</surname><given-names>Norman F.</given-names></name><name><surname>Masner</surname><given-names>Lubomír</given-names></name><name><surname>Polaszek</surname><given-names>Andrew</given-names></name><name><surname>Rajmohana K.</surname><given-names/></name></person-group><article-title>World species of the genus <italic>Platyscelio</italic> Kieffer (Hymenoptera: Platygastridae)</article-title><source>Zookeys</source><day>30</day><month>6</month><year>2010</year><volume>2010</volume><issue>50</issue><fpage>97</fpage><lpage>126</lpage><pub-id pub-id-type="doi">10.3897/zookeys.50.485</pub-id></mixed-citation></tp:treatment-meta><tp:nomenclature><tp:taxon-name>
                        <tp:taxon-name-part taxon-name-part-type="genus">Platyscelio</tp:taxon-name-part> 
                        <tp:taxon-name-part taxon-name-part-type="species">mzantsi</tp:taxon-name-part>
                        <object-id xmlns:xlink="http://www.w3.org/1999/xlink" xlink:type="simple">urn:lsid:zoobank.org:act:D084EF48-4736-444F-916F-2C8CDE23E29B</object-id>
                        <object-id xmlns:xlink="http://www.w3.org/1999/xlink" xlink:type="simple">urn:lsid:biosci.ohio-state.edu:osuc_concepts:242617</object-id>
                    </tp:taxon-name><tp:taxon-authority>Taekul &amp; Johnson</tp:taxon-authority><tp:taxon-status xmlns:xlink="http://www.w3.org/1999/xlink" xlink:type="simple">sp. n.</tp:taxon-status><xref ref-type="fig" rid="Figs67-72">Figures 67–72</xref><xref ref-type="fn" rid="FN38">Morphbank<sup>38</sup></xref></tp:nomenclature><tp:treatment-sec sec-type="Description"><title>Description.</title><sec sec-type="General"><title>General:</title><p>Body length of male: 3.21–4.53 mm (n=20). Body length of female: 3.14–4.23 mm (n=20).</p></sec><sec sec-type="Head"><title>Head:</title><p>Length between anterior ocellus and posterior ocellar line in frontal view: greater than or equal to 0.5 times POL. Striae within ocellar triangle: sparse (equal to or less than 20). Vertex sculpture between inner orbit and posterior ocellus: smooth or with few faint striae. Frontal sculpture between inner orbit and central keel: smooth. Submedial ventral area of head anterior to fossa: longitudinally striate throughout. Orbital carina: absent. Sculpture of malar region: longitudinally striate or with few faint striae.</p></sec><sec sec-type="Antenna"><title>Antenna:</title><p>Color of female antenna: dark brown to black throughout. Female outer lateral apex of scape: bluntly rounded. Claval shape: apical margin of A9–A11 concave, closely fitting basal margin of following antennomere. Color of male antenna: dark brown to black throughout.</p></sec><sec sec-type="Mesosoma"><title>Mesosoma:</title><p>Sculpture on medial lobe of mesoscutum: longitudinally striate. Setation of medial lobe of mesoscutum: moderately dense, even. Notaulus: present. Notaulus form: mesal and lateral margin arched. Length of notaulus: percurrent or nearly so. Width of notaulus anteriorly: parallel-sided. Pilosity of notaulus: absent. Number of lateral carinae on mesoscutum: 0. Medial carina of mesoscutum: absent. Parapsidal line: present or absent or faint. Posterior scutellar sulcus: interrupted medially. Setation of posterior half of ventral metapleural area: sparse (less than 25 setae). Metascutellum size: narrow, metanotum lateral to metascutellum with 4–6 foveae. Sculpture on ventral metapleural area: longitudinally striate or with few reticulations. Median propodeal sulcus: narrow throughout length. Sculpture of submedian propodeal field: longitudinally striate. Posterolateral margin of propodeum: margined by coarsely punctate furrow. Color of legs: coxae dark brown to black, otherwise brown.</p><fig id="Figs67-72" orientation="portrait" position="float"><label> Figures 67–72.</label><caption><p><sup><xref ref-type="fn" rid="FN92">92</xref></sup> <tp:taxon-name><tp:taxon-name-part taxon-name-part-type="genus">Platyscelio</tp:taxon-name-part> <tp:taxon-name-part taxon-name-part-type="species">mzantsi</tp:taxon-name-part></tp:taxon-name>, sp. n., holotype female (OSUC 243790). 67 Dorsal habitus 68 Lateral habitus 69 Mesosoma, dorsal view 70 Fore wing marginal vein, dorsal view 71 Head, dorsal view 72 Propodeum and T1, dorsal view. Scale bars in millimeters.</p></caption><graphic xmlns:xlink="http://www.w3.org/1999/xlink" xlink:href="ZooKeys-050-097-g012.jpg" position="float" orientation="portrait" xlink:type="simple"/></fig><fig id="Figs73-76" orientation="portrait" position="float"><label>  Figures 73–76.</label><caption><p><sup><xref ref-type="fn" rid="FN93">93</xref></sup> <tp:taxon-name>Platyscelio</tp:taxon-name> host eggs. 73 <tp:taxon-name><tp:taxon-name-part taxon-name-part-type="genus">Platyscelio</tp:taxon-name-part> <tp:taxon-name-part taxon-name-part-type="species">pulchricornis</tp:taxon-name-part></tp:taxon-name> and host egg collected from sugarcane, dorsal view (OSUC 207839) 74 Host egg and specimen label (OSUC 207839) 75 <tp:taxon-name><tp:taxon-name-part taxon-name-part-type="genus">Platyscelio</tp:taxon-name-part> <tp:taxon-name-part taxon-name-part-type="species">pulchricornis</tp:taxon-name-part></tp:taxon-name> host eggs collected from rice (BMNH(E)#790194) 76 Host eggs collected from sugarcane (BMNH(E)#790205). Scale bars in millimeters</p></caption><graphic xmlns:xlink="http://www.w3.org/1999/xlink" xlink:href="ZooKeys-050-097-g013.jpg" position="float" orientation="portrait" xlink:type="simple"/></fig></sec><sec sec-type="Wings"><title>Wings:</title><p>Postmarginal vein: reduced, stumplike. Fore wing: hyaline or infuscate.</p></sec><!--PageBreak--><sec sec-type="Metasoma"><title>Metasoma:</title><p>Sculpture on T1: longitudinally striate throughout. Sublateral carina on T2–T4: present, percurrent. Sculpture on T2–T4: T2 longitudinally striate throughout, T3–T4 longitudinally reticulate laterally, smooth medially.</p></sec></tp:treatment-sec><tp:treatment-sec sec-type="Diagnosis"><title>Diagnosis.</title><p><tp:taxon-name><tp:taxon-name-part taxon-name-part-type="genus">Platyscelio</tp:taxon-name-part> <tp:taxon-name-part taxon-name-part-type="species">mzantsi</tp:taxon-name-part></tp:taxon-name> may be separated from other African species by the sparse striae within ocellar triangle (20 or fewer), the narrow metascutellum, and the presence of 4–6 foveae on the metanotum laterad of the metascutellum (<xref ref-type="fig" rid="Figs67-72">Figs 71, 72</xref>). Some specimens have the sculpture on the submedian propodeal field strongly effaced.</p></tp:treatment-sec><tp:treatment-sec sec-type="Etymology"><title>Etymology.</title><p>The epithet mzantsi, Xhosa for south, is a reference to the the collecting locality.</p></tp:treatment-sec><tp:treatment-sec sec-type="Link to distribution map"><title>Link to distribution map. <sup><xref ref-type="fn" rid="FN39">39</xref></sup></title></tp:treatment-sec><tp:treatment-sec sec-type="Material examined"><title>Material examined.</title><p>Holotype female: SOUTH AFRICA: 34°27.414'S 19°21.393'E Western Cape, Walker Bay Nat. Res., 57 m, Site1, Malaise trap, S. Coast Strandveld, <!--PageBreak-->4.X–1.XI.1997, S.van Noort, WB97–M11, OSUC 243790 (deposited in SAMC). Paratypes: SOUTH AFRICA: 63 females, 31 males, OSUC 202440–202441 (AEIC); OSUC 207908–207934, 207941, 250662, 250664 (CNCI); OSUC 266101–266102 (MZLU); OSUC 188488–188489, 207830–207836, 207898–207907, 207940, 213995, 226020–226023, 237213–237217, 243454–243458, 243506–243507, 243790–243791, 253729–253740, 253745–253753 (SAMC).</p></tp:treatment-sec></tp:taxon-treatment><tp:treatment-sec><!--Section generated to contain objects referenced in tp:taxon-treatment.--><fn-group><fn id="FN56"><label>56</label><p><ext-link xmlns:xlink="http://www.w3.org/1999/xlink" ext-link-type="uri" xlink:href="http://lsid.tdwg.org/urn:lsid:biosci.ohio-state.edu:osuc_pubs:418" xlink:type="simple">http://lsid.tdwg.org/urn:lsid:biosci.ohio-state.edu:osuc_pubs:418</ext-link></p></fn><fn id="FN45"><label>45</label><p><ext-link xmlns:xlink="http://www.w3.org/1999/xlink" ext-link-type="uri" xlink:href="http://lsid.tdwg.org/urn:lsid:biosci.ohio-state.edu:osuc_pubs:175" xlink:type="simple">http://lsid.tdwg.org/urn:lsid:biosci.ohio-state.edu:osuc_pubs:175</ext-link></p></fn><fn id="FN57"><label>57</label><p><ext-link xmlns:xlink="http://www.w3.org/1999/xlink" ext-link-type="uri" xlink:href="http://lsid.tdwg.org/urn:lsid:biosci.ohio-state.edu:osuc_pubs:308" xlink:type="simple">http://lsid.tdwg.org/urn:lsid:biosci.ohio-state.edu:osuc_pubs:308</ext-link></p></fn><fn id="FN58"><label>58</label><p><ext-link xmlns:xlink="http://www.w3.org/1999/xlink" ext-link-type="uri" xlink:href="http://lsid.tdwg.org/urn:lsid:biosci.ohio-state.edu:osuc_pubs:309" xlink:type="simple">http://lsid.tdwg.org/urn:lsid:biosci.ohio-state.edu:osuc_pubs:309</ext-link></p></fn><fn id="FN48"><label>48</label><p><ext-link xmlns:xlink="http://www.w3.org/1999/xlink" ext-link-type="uri" xlink:href="http://lsid.tdwg.org/urn:lsid:biosci.ohio-state.edu:osuc_pubs:343" xlink:type="simple">http://lsid.tdwg.org/urn:lsid:biosci.ohio-state.edu:osuc_pubs:343</ext-link></p></fn><fn id="FN59"><label>59</label><p><ext-link xmlns:xlink="http://www.w3.org/1999/xlink" ext-link-type="uri" xlink:href="http://lsid.tdwg.org/urn:lsid:biosci.ohio-state.edu:osuc_pubs:323" xlink:type="simple">http://lsid.tdwg.org/urn:lsid:biosci.ohio-state.edu:osuc_pubs:323</ext-link></p></fn><fn id="FN46"><label>46</label><p><ext-link xmlns:xlink="http://www.w3.org/1999/xlink" ext-link-type="uri" xlink:href="http://lsid.tdwg.org/urn:lsid:biosci.ohio-state.edu:osuc_pubs:197" xlink:type="simple">http://lsid.tdwg.org/urn:lsid:biosci.ohio-state.edu:osuc_pubs:197</ext-link></p></fn><fn id="FN61"><label>61</label><p><ext-link xmlns:xlink="http://www.w3.org/1999/xlink" ext-link-type="uri" xlink:href="http://lsid.tdwg.org/urn:lsid:biosci.ohio-state.edu:osuc_pubs:310" xlink:type="simple">http://lsid.tdwg.org/urn:lsid:biosci.ohio-state.edu:osuc_pubs:310</ext-link></p></fn><fn id="FN66"><label>66</label><p><ext-link xmlns:xlink="http://www.w3.org/1999/xlink" ext-link-type="uri" xlink:href="http://lsid.tdwg.org/urn:lsid:biosci.ohio-state.edu:osuc_pubs:219" xlink:type="simple">http://lsid.tdwg.org/urn:lsid:biosci.ohio-state.edu:osuc_pubs:219</ext-link></p></fn><fn id="FN72"><label>72</label><p><ext-link xmlns:xlink="http://www.w3.org/1999/xlink" ext-link-type="uri" xlink:href="http://lsid.tdwg.org/urn:lsid:biosci.ohio-state.edu:osuc_pubs:240" xlink:type="simple">http://lsid.tdwg.org/urn:lsid:biosci.ohio-state.edu:osuc_pubs:240</ext-link></p></fn><fn id="FN42"><label>42</label><p><ext-link xmlns:xlink="http://www.w3.org/1999/xlink" ext-link-type="uri" xlink:href="http://lsid.tdwg.org/urn:lsid:biosci.ohio-state.edu:osuc_pubs:119" xlink:type="simple">http://lsid.tdwg.org/urn:lsid:biosci.ohio-state.edu:osuc_pubs:119</ext-link></p></fn><fn id="FN68"><label>68</label><p><ext-link xmlns:xlink="http://www.w3.org/1999/xlink" ext-link-type="uri" xlink:href="http://lsid.tdwg.org/urn:lsid:biosci.ohio-state.edu:osuc_pubs:311" xlink:type="simple">http://lsid.tdwg.org/urn:lsid:biosci.ohio-state.edu:osuc_pubs:311</ext-link></p></fn><fn id="FN67"><label>67</label><p><ext-link xmlns:xlink="http://www.w3.org/1999/xlink" ext-link-type="uri" xlink:href="http://lsid.tdwg.org/urn:lsid:biosci.ohio-state.edu:osuc_pubs:236" xlink:type="simple">http://lsid.tdwg.org/urn:lsid:biosci.ohio-state.edu:osuc_pubs:236</ext-link></p></fn><fn id="FN51"><label>51</label><p><ext-link xmlns:xlink="http://www.w3.org/1999/xlink" ext-link-type="uri" xlink:href="http://lsid.tdwg.org/urn:lsid:biosci.ohio-state.edu:osuc_pubs:339" xlink:type="simple">http://lsid.tdwg.org/urn:lsid:biosci.ohio-state.edu:osuc_pubs:339</ext-link></p></fn><fn id="FN53"><label>53</label><p><ext-link xmlns:xlink="http://www.w3.org/1999/xlink" ext-link-type="uri" xlink:href="http://lsid.tdwg.org/urn:lsid:biosci.ohio-state.edu:osuc_pubs:229" xlink:type="simple">http://lsid.tdwg.org/urn:lsid:biosci.ohio-state.edu:osuc_pubs:229</ext-link></p></fn><fn id="FN40"><label>40</label><p><ext-link xmlns:xlink="http://www.w3.org/1999/xlink" ext-link-type="uri" xlink:href="http://lsid.tdwg.org/urn:lsid:biosci.ohio-state.edu:osuc_pubs:20940" xlink:type="simple">http://lsid.tdwg.org/urn:lsid:biosci.ohio-state.edu:osuc_pubs:20940</ext-link></p></fn><fn id="FN64"><label>64</label><p><ext-link xmlns:xlink="http://www.w3.org/1999/xlink" ext-link-type="uri" xlink:href="http://lsid.tdwg.org/urn:lsid:biosci.ohio-state.edu:osuc_pubs:9718" xlink:type="simple">http://lsid.tdwg.org/urn:lsid:biosci.ohio-state.edu:osuc_pubs:9718</ext-link></p></fn><fn id="FN76"><label>76</label><p><ext-link xmlns:xlink="http://www.w3.org/1999/xlink" ext-link-type="uri" xlink:href="http://lsid.tdwg.org/urn:lsid:biosci.ohio-state.edu:osuc_pubs:21131" xlink:type="simple">http://lsid.tdwg.org/urn:lsid:biosci.ohio-state.edu:osuc_pubs:21131</ext-link></p></fn><fn id="FN62"><label>62</label><p><ext-link xmlns:xlink="http://www.w3.org/1999/xlink" ext-link-type="uri" xlink:href="http://lsid.tdwg.org/urn:lsid:biosci.ohio-state.edu:osuc_pubs:22163" xlink:type="simple">http://lsid.tdwg.org/urn:lsid:biosci.ohio-state.edu:osuc_pubs:22163</ext-link></p></fn><fn id="FN27"><label>27</label><p><ext-link xmlns:xlink="http://www.w3.org/1999/xlink" ext-link-type="uri" xlink:href="http://hol.osu.edu/map-large.html?id=543&amp;view=all" xlink:type="simple">http://hol.osu.edu/map-large.html?id=543&amp;view=all</ext-link></p></fn><fn id="FN82"><label>82</label><p><ext-link xmlns:xlink="http://www.w3.org/1999/xlink" ext-link-type="uri" xlink:href="http://www.morphbank.net/?id=514554" xlink:type="simple">http://www.morphbank.net/?id=514554</ext-link></p></fn><fn id="FN92"><label>92</label><p><ext-link xmlns:xlink="http://www.w3.org/1999/xlink" ext-link-type="uri" xlink:href="http://www.morphbank.net/?id=514564" xlink:type="simple">http://www.morphbank.net/?id=514564</ext-link></p></fn><fn id="FN80"><label>80</label><p><ext-link xmlns:xlink="http://www.w3.org/1999/xlink" ext-link-type="uri" xlink:href="http://www.morphbank.net/?id=514542" xlink:type="simple">http://www.morphbank.net/?id=514542</ext-link></p></fn><fn id="FN81"><label>81</label><p><ext-link xmlns:xlink="http://www.w3.org/1999/xlink" ext-link-type="uri" xlink:href="http://www.morphbank.net/?id=514543" xlink:type="simple">http://www.morphbank.net/?id=514543</ext-link></p></fn><fn id="FN85"><label>85</label><p><ext-link xmlns:xlink="http://www.w3.org/1999/xlink" ext-link-type="uri" xlink:href="http://www.morphbank.net/?id=514557" xlink:type="simple">http://www.morphbank.net/?id=514557</ext-link></p></fn><fn id="FN86"><label>86</label><p><ext-link xmlns:xlink="http://www.w3.org/1999/xlink" ext-link-type="uri" xlink:href="http://www.morphbank.net/?id=514558" xlink:type="simple">http://www.morphbank.net/?id=514558</ext-link></p></fn><fn id="FN87"><label>87</label><p><ext-link xmlns:xlink="http://www.w3.org/1999/xlink" ext-link-type="uri" xlink:href="http://www.morphbank.net/?id=514559" xlink:type="simple">http://www.morphbank.net/?id=514559</ext-link></p></fn><fn id="FN90"><label>90</label><p><ext-link xmlns:xlink="http://www.w3.org/1999/xlink" ext-link-type="uri" xlink:href="http://www.morphbank.net/?id=514562" xlink:type="simple">http://www.morphbank.net/?id=514562</ext-link></p></fn><fn id="FN91"><label>91</label><p><ext-link xmlns:xlink="http://www.w3.org/1999/xlink" ext-link-type="uri" xlink:href="http://www.morphbank.net/?id=514563" xlink:type="simple">http://www.morphbank.net/?id=514563</ext-link></p></fn><fn id="FN83"><label>83</label><p><ext-link xmlns:xlink="http://www.w3.org/1999/xlink" ext-link-type="uri" xlink:href="http://www.morphbank.net/?id=514555" xlink:type="simple">http://www.morphbank.net/?id=514555</ext-link></p></fn><fn id="FN84"><label>84</label><p><ext-link xmlns:xlink="http://www.w3.org/1999/xlink" ext-link-type="uri" xlink:href="http://www.morphbank.net/?id=514556" xlink:type="simple">http://www.morphbank.net/?id=514556</ext-link></p></fn><fn id="FN88"><label>88</label><p><ext-link xmlns:xlink="http://www.w3.org/1999/xlink" ext-link-type="uri" xlink:href="http://www.morphbank.net/?id=514560" xlink:type="simple">http://www.morphbank.net/?id=514560</ext-link></p></fn><fn id="FN89"><label>89</label><p><ext-link xmlns:xlink="http://www.w3.org/1999/xlink" ext-link-type="uri" xlink:href="http://www.morphbank.net/?id=514561" xlink:type="simple">http://www.morphbank.net/?id=514561</ext-link></p></fn><fn id="FN28"><label>28</label><p><ext-link xmlns:xlink="http://www.w3.org/1999/xlink" ext-link-type="uri" xlink:href="http://www.morphbank.net/?id=515106" xlink:type="simple">http://www.morphbank.net/?id=515106</ext-link></p></fn><fn id="FN77"><label>77</label><p><ext-link xmlns:xlink="http://www.w3.org/1999/xlink" ext-link-type="uri" xlink:href="http://lsid.tdwg.org/urn:lsid:biosci.ohio-state.edu:osuc_pubs:1000" xlink:type="simple">http://lsid.tdwg.org/urn:lsid:biosci.ohio-state.edu:osuc_pubs:1000</ext-link></p></fn><fn id="FN29"><label>29</label><p><ext-link xmlns:xlink="http://www.w3.org/1999/xlink" ext-link-type="uri" xlink:href="http://hol.osu.edu/map-large.html?id=5089" xlink:type="simple">http://hol.osu.edu/map-large.html?id=5089</ext-link></p></fn><fn id="FN30"><label>30</label><p><ext-link xmlns:xlink="http://www.w3.org/1999/xlink" ext-link-type="uri" xlink:href="http://www.morphbank.net/?id=514554" xlink:type="simple">http://www.morphbank.net/?id=514554</ext-link></p></fn><fn id="FN31"><label>31</label><p><ext-link xmlns:xlink="http://www.w3.org/1999/xlink" ext-link-type="uri" xlink:href="http://hol.osu.edu/map-large.html?id=242615" xlink:type="simple">http://hol.osu.edu/map-large.html?id=242615</ext-link></p></fn><fn id="FN32"><label>32</label><p><ext-link xmlns:xlink="http://www.w3.org/1999/xlink" ext-link-type="uri" xlink:href="http://www.morphbank.net/?id=514555" xlink:type="simple">http://www.morphbank.net/?id=514555</ext-link></p></fn><fn id="FN33"><label>33</label><p><ext-link xmlns:xlink="http://www.w3.org/1999/xlink" ext-link-type="uri" xlink:href="http://osuc.biosci.ohio-state.edu/HymOnline/map-large.html?id=242616" xlink:type="simple">http://osuc.biosci.ohio-state.edu/HymOnline/map-large.html?id=242616</ext-link></p></fn><fn id="FN34"><label>34</label><p><ext-link xmlns:xlink="http://www.w3.org/1999/xlink" ext-link-type="uri" xlink:href="http://www.morphbank.net/?id=515112" xlink:type="simple">http://www.morphbank.net/?id=515112</ext-link></p></fn><fn id="FN43"><label>43</label><p><ext-link xmlns:xlink="http://www.w3.org/1999/xlink" ext-link-type="uri" xlink:href="http://lsid.tdwg.org/urn:lsid:biosci.ohio-state.edu:osuc_pubs:127" xlink:type="simple">http://lsid.tdwg.org/urn:lsid:biosci.ohio-state.edu:osuc_pubs:127</ext-link></p></fn><fn id="FN47"><label>47</label><p><ext-link xmlns:xlink="http://www.w3.org/1999/xlink" ext-link-type="uri" xlink:href="http://lsid.tdwg.org/urn:lsid:biosci.ohio-state.edu:osuc_pubs:623" xlink:type="simple">http://lsid.tdwg.org/urn:lsid:biosci.ohio-state.edu:osuc_pubs:623</ext-link></p></fn><fn id="FN79"><label>79</label><p><ext-link xmlns:xlink="http://www.w3.org/1999/xlink" ext-link-type="uri" xlink:href="http://lsid.tdwg.org/urn:lsid:biosci.ohio-state.edu:osuc_pubs:829" xlink:type="simple">http://lsid.tdwg.org/urn:lsid:biosci.ohio-state.edu:osuc_pubs:829</ext-link></p></fn><fn id="FN70"><label>70</label><p><ext-link xmlns:xlink="http://www.w3.org/1999/xlink" ext-link-type="uri" xlink:href="http://lsid.tdwg.org/urn:lsid:biosci.ohio-state.edu:osuc_pubs:312" xlink:type="simple">http://lsid.tdwg.org/urn:lsid:biosci.ohio-state.edu:osuc_pubs:312</ext-link></p></fn><fn id="FN73"><label>73</label><p><ext-link xmlns:xlink="http://www.w3.org/1999/xlink" ext-link-type="uri" xlink:href="http://lsid.tdwg.org/urn:lsid:biosci.ohio-state.edu:osuc_pubs:21324" xlink:type="simple">http://lsid.tdwg.org/urn:lsid:biosci.ohio-state.edu:osuc_pubs:21324</ext-link></p></fn><fn id="FN49"><label>49</label><p><ext-link xmlns:xlink="http://www.w3.org/1999/xlink" ext-link-type="uri" xlink:href="http://lsid.tdwg.org/urn:lsid:biosci.ohio-state.edu:osuc_pubs:436" xlink:type="simple">http://lsid.tdwg.org/urn:lsid:biosci.ohio-state.edu:osuc_pubs:436</ext-link></p></fn><fn id="FN50"><label>50</label><p><ext-link xmlns:xlink="http://www.w3.org/1999/xlink" ext-link-type="uri" xlink:href="http://lsid.tdwg.org/urn:lsid:biosci.ohio-state.edu:osuc_pubs:353" xlink:type="simple">http://lsid.tdwg.org/urn:lsid:biosci.ohio-state.edu:osuc_pubs:353</ext-link></p></fn><fn id="FN65"><label>65</label><p><ext-link xmlns:xlink="http://www.w3.org/1999/xlink" ext-link-type="uri" xlink:href="http://lsid.tdwg.org/urn:lsid:biosci.ohio-state.edu:osuc_pubs:794" xlink:type="simple">http://lsid.tdwg.org/urn:lsid:biosci.ohio-state.edu:osuc_pubs:794</ext-link></p></fn><fn id="FN55"><label>55</label><p><ext-link xmlns:xlink="http://www.w3.org/1999/xlink" ext-link-type="uri" xlink:href="http://lsid.tdwg.org/urn:lsid:biosci.ohio-state.edu:osuc_pubs:327" xlink:type="simple">http://lsid.tdwg.org/urn:lsid:biosci.ohio-state.edu:osuc_pubs:327</ext-link></p></fn><fn id="FN35"><label>35</label><p><ext-link xmlns:xlink="http://www.w3.org/1999/xlink" ext-link-type="uri" xlink:href="http://hol.osu.edu/map-large.html?id=5091" xlink:type="simple">http://hol.osu.edu/map-large.html?id=5091</ext-link></p></fn><fn id="FN36"><label>36</label><p><ext-link xmlns:xlink="http://www.w3.org/1999/xlink" ext-link-type="uri" xlink:href="http://www.morphbank.net/?id=514563" xlink:type="simple">http://www.morphbank.net/?id=514563</ext-link></p></fn><fn id="FN37"><label>37</label><p><ext-link xmlns:xlink="http://www.w3.org/1999/xlink" ext-link-type="uri" xlink:href="http://hol.osu.edu/map-large.html?id=242614" xlink:type="simple">http://hol.osu.edu/map-large.html?id=242614</ext-link></p></fn><fn id="FN38"><label>38</label><p><ext-link xmlns:xlink="http://www.w3.org/1999/xlink" ext-link-type="uri" xlink:href="http://www.morphbank.net/?id=514564" xlink:type="simple">http://www.morphbank.net/?id=514564</ext-link></p></fn><fn id="FN93"><label>93</label><p><ext-link xmlns:xlink="http://www.w3.org/1999/xlink" ext-link-type="uri" xlink:href="http://www.morphbank.net/?id=515025" xlink:type="simple">http://www.morphbank.net/?id=515025</ext-link></p></fn><fn id="FN39"><label>39</label><p><ext-link xmlns:xlink="http://www.w3.org/1999/xlink" ext-link-type="uri" xlink:href="http://hol.osu.edu/map-large.html?id=242617" xlink:type="simple">http://hol.osu.edu/map-large.html?id=242617</ext-link></p></fn></fn-group></tp:treatment-sec><ref-list><ref id="B18"><mixed-citation xmlns:xlink="http://www.w3.org/1999/xlink" xlink:type="simple"><person-group><name name-style="western"><surname>Kieffer</surname><given-names>J-J</given-names></name></person-group>(<year>1905</year>)<article-title> Nouveaux Proctotrypides exotiques conservés au Musée Civique de Gènes.</article-title><source>Annali del Museo Civico di Storia Naturale Giacomo Doria Genova</source><volume>2</volume> (<issue>2</issue>):<fpage>9</fpage>-<lpage>39</lpage>.<sup><xref ref-type="fn" rid="FN56">56</xref></sup></mixed-citation></ref><ref id="B7"><mixed-citation xmlns:xlink="http://www.w3.org/1999/xlink" xlink:type="simple"><person-group><name name-style="western"><surname>Brues</surname><given-names>CT</given-names></name></person-group>(<year>1908</year>)<article-title> Hymenoptera. Fam. Scelionidae.</article-title><source>Genera Insectorum</source><volume>80</volume>:<fpage>1</fpage>-<lpage>59</lpage>.<sup><xref ref-type="fn" rid="FN45">45</xref></sup></mixed-citation></ref><ref id="B19"><mixed-citation xmlns:xlink="http://www.w3.org/1999/xlink" xlink:type="simple"><person-group><name name-style="western"><surname>Kieffer</surname><given-names>J-J</given-names></name></person-group>(<year>1908</year>)<article-title> Revision des Scelionidae (Hymenopteres). Annales de la Société Scientifique de Bruxelles.</article-title><source>Memoires</source><volume>32</volume>:<fpage>111</fpage>-<lpage>250</lpage>.<sup><xref ref-type="fn" rid="FN57">57</xref></sup></mixed-citation></ref><ref id="B20"><mixed-citation xmlns:xlink="http://www.w3.org/1999/xlink" xlink:type="simple"><person-group><name name-style="western"><surname>Kieffer</surname><given-names>J-J</given-names></name></person-group>(<year>1910</year>)<article-title> Hymenoptera. Fam. Scelionidae. Addenda et corrigenda.</article-title><source>Genera Insectorum</source><volume>80</volume>:<fpage>61</fpage>-<lpage>112</lpage>.<sup><xref ref-type="fn" rid="FN58">58</xref></sup></mixed-citation></ref><ref id="B10"><mixed-citation xmlns:xlink="http://www.w3.org/1999/xlink" xlink:type="simple"><person-group><name name-style="western"><surname>Dodd</surname><given-names>AP</given-names></name></person-group>(<year>1913</year>)<article-title> Australian Hymenoptera Proctotrypoidea. No. 1.</article-title><source>Transactions of the Royal Society of South Australia</source><volume>37</volume>:<fpage>130</fpage>-<lpage>181</lpage>.<sup><xref ref-type="fn" rid="FN48">48</xref></sup></mixed-citation></ref><ref id="B21"><mixed-citation xmlns:xlink="http://www.w3.org/1999/xlink" xlink:type="simple"><person-group><name name-style="western"><surname>Kieffer</surname><given-names>J-J</given-names></name></person-group>(<year>1913</year>)<article-title> Proctotrypidae (3e partie).</article-title><source>Species des Hyménoptères d’Europe et d’Algérie</source><volume>11</volume>:<fpage>161</fpage>-<lpage>304</lpage>.<sup><xref ref-type="fn" rid="FN59">59</xref></sup></mixed-citation></ref><ref id="B8"><mixed-citation xmlns:xlink="http://www.w3.org/1999/xlink" xlink:type="simple"><person-group><name name-style="western"><surname>Brues</surname><given-names>CT</given-names></name></person-group>(<year>1922</year>)<article-title> Parasitic Hymenoptera from the Fiji Islands.</article-title><source>Psyche</source><volume>29</volume>:<fpage>10</fpage>-<lpage>22</lpage>.<sup><xref ref-type="fn" rid="FN46">46</xref></sup></mixed-citation></ref><ref id="B23"><mixed-citation xmlns:xlink="http://www.w3.org/1999/xlink" xlink:type="simple"><person-group><name name-style="western"><surname>Kieffer</surname><given-names>J-J</given-names></name></person-group>(<year>1926</year>) <source>Scelionidae. Das Tierreich, vol. 48.</source><publisher-name>Walter de Gruyter &amp; Co.</publisher-name><publisher-loc>Berlin</publisher-loc><lpage>885</lpage> pp.<sup><xref ref-type="fn" rid="FN61">61</xref></sup></mixed-citation></ref><ref id="B28"><mixed-citation xmlns:xlink="http://www.w3.org/1999/xlink" xlink:type="simple"><person-group><name name-style="western"><surname>Mani</surname><given-names>MS</given-names></name></person-group>(<year>1941</year>)<article-title> Serphoidea.</article-title><source>Catalogue of Indian Insects</source><volume>26</volume>:<fpage>1</fpage>-<lpage>60</lpage>.<sup><xref ref-type="fn" rid="FN66">66</xref></sup></mixed-citation></ref><ref id="B34"><mixed-citation xmlns:xlink="http://www.w3.org/1999/xlink" xlink:type="simple"><person-group><name name-style="western"><surname>Muesebeck</surname><given-names>CFW</given-names></name><name name-style="western"><surname>Walkley</surname><given-names>LM</given-names></name></person-group>(<year>1956</year>)<article-title> Type species of the genera and subgenera of parasitic wasps comprising the superfamily Proctotrupoidea (order Hymenoptera). Proceedings of the U.S.</article-title><source>National Museum</source><volume>105</volume>:<fpage>319</fpage>-<lpage>419</lpage>.<sup><xref ref-type="fn" rid="FN72">72</xref></sup></mixed-citation></ref><ref id="B4"><mixed-citation xmlns:xlink="http://www.w3.org/1999/xlink" xlink:type="simple"><person-group><name name-style="western"><surname>Baltazar</surname><given-names>CR</given-names></name></person-group>(<year>1966</year>)<article-title> A catalogue of Philippine Hymenoptera (with a bibliography, 1758–1963).</article-title><source>Pacific Insects Monographs</source><volume>8</volume>:<fpage>1</fpage>-<lpage>488</lpage>.<sup><xref ref-type="fn" rid="FN42">42</xref></sup></mixed-citation></ref><ref id="B30"><mixed-citation xmlns:xlink="http://www.w3.org/1999/xlink" xlink:type="simple"><person-group><name name-style="western"><surname>Masner</surname><given-names>L</given-names></name></person-group>(<year>1976</year>)<article-title> Revisionary notes and keys to world genera of Scelionidae (Hymenoptera: Proctotrupoidea).</article-title><source>Memoirs of the Entomological Society of Canada</source><volume>97</volume>:<fpage>1</fpage>-<lpage>87</lpage>.<sup><xref ref-type="fn" rid="FN68">68</xref></sup></mixed-citation></ref><ref id="B29"><mixed-citation xmlns:xlink="http://www.w3.org/1999/xlink" xlink:type="simple"><person-group><name name-style="western"><surname>Mani</surname><given-names>MS</given-names></name><name name-style="western"><surname>Sharma</surname><given-names>SK</given-names></name></person-group>(<year>1982</year>)<article-title> Proctotrupoidea (Hymenoptera) from India. A review.</article-title><source>Oriental Insects</source><volume>16</volume>:<fpage>135</fpage>-<lpage>258</lpage>.<sup><xref ref-type="fn" rid="FN67">67</xref></sup></mixed-citation></ref><ref id="B13"><mixed-citation xmlns:xlink="http://www.w3.org/1999/xlink" xlink:type="simple"><person-group><name name-style="western"><surname>Galloway</surname><given-names>ID</given-names></name><name name-style="western"><surname>Austin</surname><given-names>AD</given-names></name></person-group>(<year>1984</year>)<article-title> Revision of the Scelioninae (Hymenoptera: Scelionidae) in Australia.</article-title><source>Australian Journal of Zoology Supplementary Series</source><volume>99</volume>:<fpage>1</fpage>-<lpage>138</lpage>.<sup><xref ref-type="fn" rid="FN51">51</xref></sup></mixed-citation></ref><ref id="B15"><mixed-citation xmlns:xlink="http://www.w3.org/1999/xlink" xlink:type="simple"><person-group><name name-style="western"><surname>Johnson</surname><given-names>NF</given-names></name></person-group>(<year>1992</year>)<article-title> Catalog of world Proctotrupoidea excluding Platygastridae.</article-title><source>Memoirs of the American Entomological Institute</source><volume>51</volume>:<fpage>1</fpage>-<lpage>825</lpage>.<sup><xref ref-type="fn" rid="FN53">53</xref></sup></mixed-citation></ref><ref id="B2"><mixed-citation xmlns:xlink="http://www.w3.org/1999/xlink" xlink:type="simple"><person-group><name name-style="western"><surname>Austin</surname><given-names>AD</given-names></name><name name-style="western"><surname>Field</surname><given-names>SA</given-names></name></person-group>(<year>1997</year>)<article-title> The ovipositor system of scelionid and platygastrid wasps (Hymenoptera: Platygastroidea): comparative morphology and phylogenetic implications.</article-title><source>Invertebrate Taxonomy</source><volume>11</volume>:<fpage>1</fpage>-<lpage>87</lpage>.<sup><xref ref-type="fn" rid="FN40">40</xref></sup></mixed-citation></ref><ref id="B26"><mixed-citation xmlns:xlink="http://www.w3.org/1999/xlink" xlink:type="simple"><person-group><name name-style="western"><surname>Lê</surname><given-names>XH</given-names></name></person-group>(<year>2000</year>)<source>Egg-parasites of family Scelionidae (Hymenoptera). Fauna of Vietnam, vol. 3.</source><publisher-name>Science and Technics Publishing House</publisher-name><publisher-loc>Hanoi</publisher-loc><lpage>386</lpage> pp.<sup><xref ref-type="fn" rid="FN64">64</xref></sup></mixed-citation></ref><ref id="B39"><mixed-citation xmlns:xlink="http://www.w3.org/1999/xlink" xlink:type="simple"><person-group><name name-style="western"><surname>Rajmohana K.</surname></name></person-group>(<year>2006</year>)<article-title> Studies on Proctotrupoidea and Platygastroidea (Hymenoptera: Insecta) of Kerala.</article-title><source>Memoirs of the Zoological Survey of India</source><volume>21</volume> (<issue>1</issue>):<fpage>1</fpage>-<lpage>153</lpage>.<sup><xref ref-type="fn" rid="FN76">76</xref></sup></mixed-citation></ref><ref id="B24"><mixed-citation xmlns:xlink="http://www.w3.org/1999/xlink" xlink:type="simple"><person-group><name name-style="western"><surname>Kononova</surname><given-names>SV</given-names></name><name name-style="western"><surname>Kozlov</surname><given-names>MA</given-names></name></person-group>(<year>2008</year>) <source>Scelionids of the Palearctic (Hymenoptera, Scelionidae. Subfamily Scelioninae.</source><publisher-name>Tovarishchestvo Nauchnykh Izdanii KMK,</publisher-name><publisher-loc>Saint Petersburg,</publisher-loc><lpage>489</lpage> pp. <sup><xref ref-type="fn" rid="FN62">62</xref></sup></mixed-citation></ref><ref id="B40"><mixed-citation xmlns:xlink="http://www.w3.org/1999/xlink" xlink:type="simple"><person-group><name name-style="western"><surname>Risbec</surname><given-names>J</given-names></name></person-group>(<year>1956</year>)<article-title> Hyménoptères parasites du Cameroun (2e contribution).</article-title><source>Bulletin de l’Institut Français d’Afrique Noire</source><volume>(A)18</volume>:<fpage>97</fpage>-<lpage>164</lpage>.<sup><xref ref-type="fn" rid="FN77">77</xref></sup></mixed-citation></ref><ref id="B5"><mixed-citation xmlns:xlink="http://www.w3.org/1999/xlink" xlink:type="simple"><person-group><name name-style="western"><surname>Bin</surname><given-names>F</given-names></name></person-group>(<year>1974</year>)<article-title> The types of Scelionidae [Hymenoptera: Proctotrupoidea] in some Italian collections (Museums of Genoa and Florence, Institute of Portici).</article-title><source>Entomophaga</source><volume>19</volume>:<fpage>453</fpage>-<lpage>466</lpage>.<sup><xref ref-type="fn" rid="FN43">43</xref></sup></mixed-citation></ref><ref id="B9"><mixed-citation xmlns:xlink="http://www.w3.org/1999/xlink" xlink:type="simple"><person-group><name name-style="western"><surname>Crawford</surname><given-names>JC</given-names></name></person-group>(<year>1910</year>)<article-title> New Hymenoptera from the Philippine Islands. Proceedings of the U.S.</article-title><source>National Museum</source><volume>38</volume>:<fpage>119</fpage>-<lpage>133</lpage>.<sup><xref ref-type="fn" rid="FN47">47</xref></sup></mixed-citation></ref><ref id="B42"><mixed-citation xmlns:xlink="http://www.w3.org/1999/xlink" xlink:type="simple"><person-group><name name-style="western"><surname>Yasumatsu</surname><given-names>K</given-names></name></person-group>(<year>1941</year>)<article-title> Two interesting Scelionidae from Micronesia with biological notes by Prof. T. Esaki.</article-title><source>Transactions of the Natural History Society of Formosa</source><volume>31</volume>:<fpage>76</fpage>-<lpage>82</lpage>.<sup><xref ref-type="fn" rid="FN79">79</xref></sup></mixed-citation></ref><ref id="B32"><mixed-citation xmlns:xlink="http://www.w3.org/1999/xlink" xlink:type="simple"><person-group><name name-style="western"><surname>Masner</surname><given-names>L</given-names></name><name name-style="western"><surname>Muesebeck</surname><given-names>CFW</given-names></name></person-group>(<year>1968</year>)<article-title> The types of Proctotrupoidea (Hymenoptera) in the United States National Museum. Bulletin of the U.S.</article-title><source>National Museum</source><volume>270</volume>:<fpage>1</fpage>-<lpage>143</lpage>.<sup><xref ref-type="fn" rid="FN70">70</xref></sup></mixed-citation></ref><ref id="B35"><mixed-citation xmlns:xlink="http://www.w3.org/1999/xlink" xlink:type="simple"><person-group><name name-style="western"><surname>Mukerjee</surname><given-names>MK</given-names></name></person-group>(<year>1993</year>)<article-title> On a collection of Scelionidae (Proctotrupoidea: Hymenoptera) from Garhwal Himalayas, India.</article-title><source>Hexapoda</source><volume>5</volume>:<fpage>75</fpage>-<lpage>105</lpage>.<sup><xref ref-type="fn" rid="FN73">73</xref></sup></mixed-citation></ref><ref id="B11"><mixed-citation xmlns:xlink="http://www.w3.org/1999/xlink" xlink:type="simple"><person-group><name name-style="western"><surname>Dodd</surname><given-names>AP</given-names></name></person-group>(<year>1915</year>)<article-title> Australian Hymenoptera Proctotrypoidea. No. 3.</article-title><source>Transactions and Proceedings of the Royal Society of South Australia</source><volume>39</volume>:<fpage>384</fpage>-<lpage>454</lpage>.<sup><xref ref-type="fn" rid="FN49">49</xref></sup></mixed-citation></ref><ref id="B12"><mixed-citation xmlns:xlink="http://www.w3.org/1999/xlink" xlink:type="simple"><person-group><name name-style="western"><surname>Galloway</surname><given-names>ID</given-names></name></person-group>(<year>1976</year>)<article-title> The types of Australian species of the subfamily Scelioninae (Hymenoptera: Scelionidae).</article-title><source>Queensland Journal of Agricultural and Animal Sciences</source><volume>33</volume> (<issue>1</issue>):<fpage>83</fpage>-<lpage>114</lpage>.<sup><xref ref-type="fn" rid="FN50">50</xref></sup></mixed-citation></ref><ref id="B27"><mixed-citation xmlns:xlink="http://www.w3.org/1999/xlink" xlink:type="simple"><person-group><name name-style="western"><surname>Mani</surname><given-names>MS</given-names></name></person-group>(<year>1936</year>)<article-title> Some new and little known parasitic Hymenoptera from India.</article-title><source>Record of the Indian Museum, Calcutta</source><volume>38</volume>:<fpage>333</fpage>-<lpage>340</lpage>.<sup><xref ref-type="fn" rid="FN65">65</xref></sup></mixed-citation></ref><ref id="B17"><mixed-citation xmlns:xlink="http://www.w3.org/1999/xlink" xlink:type="simple"><person-group><name name-style="western"><surname>Kelner-Pillault</surname><given-names>S</given-names></name></person-group>(<year>1958</year>)<article-title> Catalogue de quelques types d’Hyménoptères provenant de la collection de l’Abbé J. J. Kieffer.</article-title><source>Bulletin du Museum National d’Histoire Naturelle</source><volume>2</volume> (<issue>30</issue>):<fpage>146</fpage>-<lpage>153</lpage>.<sup><xref ref-type="fn" rid="FN55">55</xref></sup></mixed-citation></ref></ref-list></tp:taxon-treatment>
